# Supplementary material for: Genome-wide DNA methylation profiles reveal novel candidate genes associated with meat quality at different age stages in hens
Source: Sci Rep. 2017 Apr 5;7:45564. doi: 10.1038/srep45564 (PMC5381223; doi:10.1038/srep45564)
Supplement: Supplementary Dataset 1 [file srep45564-s2.xls]

## Sheet: Sheet1
Table S4. Differentially methylated regions shared by 55W and 20W groups.
DMR id	Chrom	DMR start	DMR end	mC sites	Group1 methyLevel	Group2 methyLevel	Group1 depth	Group2 depth	p-value	methyLevel ratio	methyLevel difference	Stat	Gene id	Regions	Associated Gene Name	Interpro Description
DMR_4_5081750	4	5081750	5082860	26	0.18705	0.0846154	5.34615	5	0.0204419	2.2106	0.102435	Hyper	ENSGALG00000006623	exon,intron	ATP11C	P-type ATPase, A domain||P-type ATPase, subfamily IV||HAD-like domain||P-type ATPase||P-type ATPase, cytoplasmic domain N
DMR_1_51944954	1	51944954	51946037	32	0.106145	0	5.59375	8.4375	1.41e-08	-	0.106145	Hyper	ENSGALG00000012546	exon,intron	MCM5	DNA replication licensing factor Mcm||Mini-chromosome maintenance, DNA-dependent ATPase||Nucleic acid-binding, OB-fold||P-loop containing nucleoside triphosphate hydrolase
DMR_13_7664148	13	7664148	7665635	72	0.166667	0.0526316	6.66667	6.33333	1.9e-08	3.16667	0.114035	Hyper	ENSGALG00000001383	exon,intron,utr5,promoter	HTR4	GPCR, rhodopsin-like, 7TM||G protein-coupled receptor, rhodopsin-like||5-Hydroxytryptamine 4 receptor
DMR_13_7664148	13	7664148	7665635	72	0.166667	0.0526316	6.66667	6.33333	1.9e-08	3.16667	0.114035	Hyper	ENSGALG00000027066	exon,utr3	-	Sulphate anion transporter||Sulphate transporter
DMR_1_79952745	1	79952745	79953833	45	0.187279	0.0736434	6.28889	5.73333	0.000119098	2.54305	0.113636	Hyper	ENSGALG00000015025	exon,intron	VANGL1	Inorganic pyrophosphatase||Strabismus
DMR_3_29615330	3	29615330	29616122	14	0.151786	0.0416667	8	6.85714	0.0102633	3.64286	0.110119	Hyper	ENSGALG00000010171	intron	NFKBIE	Ankyrin repeat||Ankyrin repeat-containing domain
DMR_5_44238305	5	44238305	44238461	16	0.113402	0	6.0625	5.6875	0.000761403	-	0.113402	Hyper	ENSGALG00000010827	intron	ITPK1	Inositol-tetrakisphosphate 1-kinase
DMR_5_226870	5	226870	227965	31	0.136646	0.0361446	5.19355	5.35484	0.0012948	3.78054	0.100501	Hyper	ENSGALG00000026025	promoter	OR8D4	G protein-coupled receptor, rhodopsin-like||GPCR, rhodopsin-like, 7TM||Olfactory receptor
DMR_9_17121863	9	17121863	17122654	12	0.239437	0.0989011	5.91667	7.58333	0.0184035	2.42097	0.140536	Hyper	ENSGALG00000027617	intron	-	KCNMB2, ball/chain domain||Potassium channel, calcium-activated, BK, beta subunit
DMR_18_1075567	18	1075567	1075728	23	0.147541	0.0291971	5.30435	5.95652	0.000661375	5.05328	0.118344	Hyper	ENSGALG00000001111	exon	DNAH9	AAA+ ATPase domain||Dynein heavy chain domain||Dynein heavy chain, domain-1||Dynein heavy chain, domain-2||ATPase, dynein-related, AAA domain||P-loop containing nucleoside triphosphate hydrolase
DMR_1_126327971	1	126327971	126328243	46	0.159664	0.0409357	5.17391	7.43478	1.19e-06	3.90036	0.118728	Hyper	ENSGALG00000016628	intron	NLGN4	Neuroligin||Carboxylesterase, type B||Alpha/beta hydrolase fold-3||Alpha/Beta hydrolase fold
DMR_9_2334797	9	2334797	2334870	16	0.125	0.00621118	7.5	10.0625	1.7e-05	20.125	0.118789	Hyper	ENSGALG00000002342	intron	GPC1	Glypican
DMR_26_3301414	26	3301414	3302366	60	0.133523	0.0261438	5.86667	7.65	5.29e-09	5.10724	0.107379	Hyper	ENSGALG00000001512	intron	KCND3	Potassium channel, voltage dependent, Kv4.3||Potassium channel||Shal-type voltage-gated potassium channels||Potassium channel, voltage dependent, Kv||Potassium channel, voltage dependent, Kv9||Potassium channel, voltage dependent, Kv3||BTB/POZ fold||Ion transport domain||Potassium channel, voltage dependent, Kv4||BTB/POZ-like||Potassium channel tetramerisation-type BTB domain||Potassium channel, …
DMR_1_49498664	1	49498664	49498808	35	0.110778	0.00316456	9.54286	9.02857	1.61e-10	35.006	0.107614	Hyper	ENSGALG00000011957	intron	TOB2	Ataxin-2, C-terminal||Anti-proliferative protein
DMR_23_4712466	23	4712466	4712781	38	0.172093	0.0353982	5.65789	5.94737	2.3e-06	4.86163	0.136695	Hyper	ENSGALG00000002602	intron	CSMD2	CUB domain||Sushi/SCR/CCP domain
DMR_1_46537549	1	46537549	46537763	34	0.117021	0.00518135	5.52941	5.67647	1.26e-06	22.5851	0.11184	Hyper	ENSGALG00000011531	promoter	APAF1	G-protein beta WD-40 repeat||P-loop containing nucleoside triphosphate hydrolase||Death-like domain||NB-ARC||WD40 repeat||WD40-repeat-containing domain||CARD domain
DMR_1_46537549	1	46537549	46537763	34	0.117021	0.00518135	5.52941	5.67647	1.26e-06	22.5851	0.11184	Hyper	ENSGALG00000026284	promoter	IKBIP	t-SNARE
DMR_12_3080118	12	3080118	3080215	18	0.16	0.0377358	5.55556	5.88889	0.00394267	4.24	0.122264	Hyper	ENSGALG00000004297	intron	DNAH1	Prefoldin||Dynein heavy chain, domain-2||P-loop containing nucleoside triphosphate hydrolase||ATPase, dynein-related, AAA domain||Dynein heavy chain domain
DMR_15_7056450	15	7056450	7056898	35	0.114754	0.00423729	5.22857	6.74286	1.89e-07	27.082	0.110517	Hyper	ENSGALG00000005538	intron	MYO18B	P-loop containing nucleoside triphosphate hydrolase||Myosin head, motor domain||Prefoldin||IQ motif, EF-hand binding site||Myosin tail
DMR_1_194010334	1	194010334	194010572	31	0.186047	0.0673077	5.54839	6.70968	0.000465468	2.76412	0.118739	Hyper	ENSGALG00000007441	intron	MAP6	MAP6/FAM154
DMR_26_4201821	26	4201821	4201991	39	0.149038	0.0269058	5.33333	5.71795	4.11e-06	5.53926	0.122133	Hyper	ENSGALG00000002723	intron	ANKS1A	Ankyrin repeat-containing domain||Sterile alpha motif/pointed domain||PTB/PI domain||Sterile alpha motif, type 1||Sterile alpha motif, type 2||Sterile alpha motif domain||Ankyrin repeat
DMR_12_3115701	12	3115701	3115802	27	0.00478469	0.160494	7.74074	6	2.17e-09	0.0298123	-0.155709	Hypo	ENSGALG00000004366	intron	BAP1	Peptidase C12, ubiquitin carboxyl-terminal hydrolase
DMR_21_4209452	21	4209452	4209578	14	0.0357143	0.138889	6	5.14286	0.0383022	0.257143	-0.103175	Hypo	ENSGALG00000003439	intron	PLEKHM2	RUN||Pleckstrin homology domain
DMR_23_5415652	23	5415652	5415936	49	0.156463	0.0528302	9	5.40816	1.92e-05	2.96161	0.103632	Hyper	ENSGALG00000024064	exon,utr3	-	Cystine-knot cytokine||Transforming growth factor-beta, C-terminal||Inhibin, alpha subunit||Transforming growth factor-beta, N-terminal
DMR_23_5415652	23	5415652	5415936	49	0.156463	0.0528302	9	5.40816	1.92e-05	2.96161	0.103632	Hyper	ENSGALG00000013383	exon,utr3	-	Cyclophilin-like domain||RNA recognition motif domain||Cyclophilin-type peptidyl-prolyl cis-trans isomerase domain||Cyclophilin-type peptidyl-prolyl cis-trans isomerase E
DMR_8_26487685	8	26487685	26488808	86	0.145833	0.039801	7.25581	7.01163	7.13e-11	3.66406	0.106032	Hyper	ENSGALG00000010967	intron	DOCK7	Dedicator of cytokinesis C-terminal||Armadillo-type fold||Dedicator of cytokinesis C/D, N-terminal
DMR_11_1721753	11	1721753	1723219	64	0.129213	0.02657	5.5625	6.46875	4.98e-08	4.86313	0.102643	Hyper	ENSGALG00000002531	exon,intron	SF3B3	WD40-repeat-containing domain||Cleavage/polyadenylation specificity factor, A subunit, C-terminal||Quinoprotein amine dehydrogenase, beta chain-like
DMR_27_4522837	27	4522837	4523016	25	0.138462	0.00757576	5.2	5.28	2e-05	18.2769	0.130886	Hyper	ENSGALG00000028517	intron	EIF1	Eukaryotic translation initiation factor SUI1||Translation initiation factor SUI1
DMR_21_4422947	21	4422947	4423026	12	0.1375	0.289474	6.66667	9.5	0.0147186	0.475	-0.151974	Hypo	ENSGALG00000003774	promoter	ATP13A2	P-type ATPase, subfamily V||P-type ATPase, cytoplasmic domain N||P-type ATPase||HAD-like domain||P-type ATPase, A domain||Cation-transporting P-type ATPase, N-terminal
DMR_5_56694523	5	56694523	56695367	23	0.0489796	0.17341	10.6522	7.52174	4.8e-05	0.282449	-0.124431	Hypo	ENSGALG00000020349	exon,utr3
DMR_5_56694523	5	56694523	56695367	23	0.0489796	0.17341	10.6522	7.52174	4.8e-05	0.282449	-0.124431	Hypo	ENSGALG00000012228	intron	MDGA2	Immunoglobulin subtype||MAM domain||CD80-like, immunoglobulin C2-set||Immunoglobulin-like domain||Fibronectin type III||Immunoglobulin I-set||Immunoglobulin subtype 2||Immunoglobulin||Concanavalin A-like lectin/glucanase domain||Immunoglobulin V-set domain
DMR_16_122659	16	122659	123124	97	0.179523	0.0792617	7.35052	9.49485	1.3e-09	2.26494	0.100261	Hyper	ENSGALG00000000123	exon,intron	B-BTN2	SPRY domain||SPRY-associated||Concanavalin A-like lectin/glucanase domain||Butyrophylin-like||B30.2/SPRY domain
DMR_1_192463560	1	192463560	192463639	16	0.175824	0.0689655	5.6875	5.4375	0.0396966	2.54945	0.106859	Hyper	ENSGALG00000000750	exon	CAPN5	Peptidase C2, calpain family||Peptidase C2, calpain, domain III||Peptidase C2, calpain, large subunit, domain III||C2 domain||Peptidase C2, calpain, catalytic domain
DMR_Z_6644452	Z	6644452	6644782	29	0.116564	0	5.62069	5.62069	2.19e-06	-	0.116564	Hyper	ENSGALG00000002413	intron	-	RNA recognition motif domain
DMR_11_17364111	11	17364111	17364331	35	0.212264	0.0869565	6.05714	5.25714	0.000713532	2.44104	0.125308	Hyper	ENSGALG00000005791	intron	JPH3	MORN motif||Junctophilin
DMR_Z_13333893	Z	13333893	13334037	25	0.141892	0.0367647	5.92	5.44	0.00322151	3.85946	0.105127	Hyper	ENSGALG00000014855	PROMOTER	GHR	Fibronectin type III||Thioredoxin-like fold||Growth hormone/erythropoietin receptor, ligand binding
DMR_11_1795950	11	1795950	1796033	14	0.169014	0.0540541	5.07143	5.28571	0.0342324	3.12676	0.11496	Hyper	ENSGALG00000002745	exon,utr3	GLG1	Cysteine-rich Golgi apparatus protein 1 repeat
DMR_14_5986028	14	5986028	5986218	14	0.25	0.1	6	5	0.0205597	2.5	0.15	Hyper	ENSGALG00000021043	promoter
DMR_10_17013311	10	17013311	17013883	39	0.11236	0	6.84615	5.41026	1.83e-08	-	0.11236	Hyper	ENSGALG00000007141	exon,intron	LRRK1	Mitochondrial Rho-like||Serine/threonine/dual specificity protein kinase, catalytic domain||Protein kinase-like domain||Serine-threonine/tyrosine-protein kinase catalytic domain||Tyrosine-protein kinase, catalytic domain||Leucine-rich repeat, typical subtype||Leucine-rich repeat||P-loop containing nucleoside triphosphate hydrolase||Small GTPase superfamily||Ankyrin repeat-containing domain||Ankyr…
DMR_17_727648	17	727648	727819	19	0.2	0.0865385	6.31579	5.47368	0.0224946	2.31111	0.113462	Hyper	ENSGALG00000008959	intron,utr3	EXD3	Ribonuclease H-like domain||Mut7-C RNAse domain||3'-5' exonuclease domain
DMR_15_8099830	15	8099830	8100138	53	0.178161	0.0714286	6.56604	7.39623	9.34e-06	2.49425	0.106732	Hyper	ENSGALG00000005204	promoter	GSTT1L	Glutathione S-transferase, C-terminal||Glutathione S-transferase, C-terminal-like||Thioredoxin-like fold||Glutathione S-transferase, N-terminal
DMR_28_333380	28	333380	334179	21	0.113043	0	5.47619	5.19048	0.000179454	-	0.113043	Hyper	ENSGALG00000000327	intron	FBN3	Fibrillin/Microneme protein4||TB domain||EGF-like calcium-binding domain||Epidermal growth factor-like domain
DMR_14_6981770	14	6981770	6981913	13	0.151515	0	5.07692	5.38462	0.000496346	-	0.151515	Hyper	ENSGALG00000006286	intron	USP31	Peptidase C19, ubiquitin carboxyl-terminal hydrolase||Ubiquitin specific protease domain
DMR_4_2233096	4	2233096	2233814	11	0.157143	0.0333333	6.36364	5.45455	0.0208205	4.71429	0.12381	Hyper	ENSGALG00000005475	intron	RHOG	Small GTPase superfamily, ARF/SAR type||Small GTPase superfamily, Rho type||P-loop containing nucleoside triphosphate hydrolase||Small GTPase superfamily||Small GTPase superfamily, Rab type||Ran GTPase||Small GTPase superfamily, Ras type||Small GTP-binding protein domain||Mitochondrial Rho-like
DMR_18_9211409	18	9211409	9211513	18	0.188406	0.0833333	7.66667	5.33333	0.0368048	2.26087	0.105072	Hyper	ENSGALG00000004413	intron	SLC39A11	Zinc/iron permease
DMR_8_21237068	8	21237068	21238265	27	0.132184	0.011976	6.44444	6.18519	1.1e-05	11.0374	0.120208	Hyper	ENSGALG00000027655	intron	TRABD2B	Superantigen toxin, C-terminal
DMR_9_1230835	9	1230835	1231399	42	0.201342	0.092	7.09524	5.95238	0.000468229	2.1885	0.109342	Hyper	ENSGALG00000002155	intron	HS6ST1	P-loop containing nucleoside triphosphate hydrolase||Sulfotransferase
DMR_19_7005422	19	7005422	7005534	20	0.188525	0.056	6.1	6.25	0.00161363	3.36651	0.132525	Hyper	ENSGALG00000004917	intron	DOC2B	Zinc finger, FYVE-related||Rab-binding domain||Zinc finger, FYVE/PHD-type||Synaptotagmin||C2 domain
DMR_13_10761971	13	10761971	10763067	42	0.156134	0.0527778	6.40476	8.57143	1.84e-05	2.95833	0.103356	Hyper	ENSGALG00000003857	intron	ITK	Protein kinase domain||Variant SH3 domain||Pleckstrin homology domain||Spectrin alpha chain, SH3 domain||Protein kinase-like domain||SH3 domain||Serine-threonine/tyrosine-protein kinase catalytic domain||Tyrosine-protein kinase, catalytic domain||Serine/threonine/dual specificity protein kinase, catalytic domain||SH2 domain||Zinc finger, Btk motif
DMR_Z_54641321	Z	54641321	54641479	27	0.15	0	5.92593	7.62963	8.34e-10	-	0.15	Hyper	ENSGALG00000015433	exon,utr5,promoter	ABCA1	AAA+ ATPase domain||ABC transporter-like||P-loop containing nucleoside triphosphate hydrolase
DMR_4_49460228	4	49460228	49460897	21	0.195312	0.0679012	6.09524	7.71429	0.00194286	2.87642	0.127411	Hyper	ENSGALG00000011564	intron	RUFY3	Prefoldin||Zinc finger, FYVE/PHD-type||RUN||Zinc finger, FYVE-related||FYVE zinc finger
DMR_Z_34168887	Z	34168887	34168950	16	0.241379	0.0267857	5.4375	14	2.33e-08	9.01149	0.214594	Hyper	ENSGALG00000025763	promoter	-	SUN domain||Galactose-binding domain-like
DMR_Z_34168887	Z	34168887	34168950	16	0.241379	0.0267857	5.4375	14	2.33e-08	9.01149	0.214594	Hyper	ENSGALG00000026668	intron	-	SUN domain||Galactose-binding domain-like
DMR_8_6786916	8	6786916	6786973	14	0.0851064	0.1875	6.71429	8	0.0440451	0.453901	-0.102394	Hypo	ENSGALG00000004487	intron	PAPPA2	Peptidase M43, pregnancy-associated plasma-A||Fibronectin type III||LamG-like jellyroll fold||Sushi/SCR/CCP domain||Notch domain||Concanavalin A-like lectin/glucanase domain||Myxococcus cysteine-rich repeat
DMR_8_6745579	8	6745579	6746363	21	0.165289	0.023622	5.7619	6.04762	0.00010828	6.99725	0.141667	Hyper	ENSGALG00000004472	exon,intron	ASTN1	Epidermal growth factor-like domain||Membrane attack complex component/perforin (MACPF) domain||Fibronectin type III
DMR_1_78817566	1	78817566	78817997	22	0.102362	0	5.77273	5.13636	0.000226086	-	0.102362	Hyper	ENSGALG00000014822	intron	CTC1	-
DMR_14_12895476	14	12895476	12895848	22	0.162602	0	5.59091	5.54545	8.24e-07	-	0.162602	Hyper	ENSGALG00000021344	intron	-	Nucleoside diphosphate kinase
DMR_20_6941506	20	6941506	6941586	17	0.1875	0.0638298	6.58824	5.52941	0.0119027	2.9375	0.12367	Hyper	ENSGALG00000004758	intron	KCNB1	BTB/POZ fold||Potassium channel, voltage dependent, Kv3||Ion transport domain||Potassium channel, voltage dependent, Kv8.1||Potassium channel, voltage dependent, Kv9||Potassium channel||Potassium channel, voltage dependent, Kv2.1||Potassium channel, voltage dependent, Kv||Potassium channel, voltage dependent, Kv2||Two pore domain potassium channel domain||Potassium channel, voltage dependent, Kv6…
DMR_9_19457552	9	19457552	19458126	11	0.115385	0	7.09091	7.36364	0.0012831	-	0.115385	Hyper	ENSGALG00000009437	intron	MECOM	SET domain||Zinc finger, C2H2||Zinc finger, BED-type||Zinc finger, C2H2-like
DMR_2_23469629	2	23469629	23469687	16	0.103175	0	7.875	7.0625	0.000218675	-	0.103175	Hyper	ENSGALG00000009517	intron	GNG11	Acyl-CoA dehydrogenase/oxidase, N-terminal||Acyl-CoA oxidase/dehydrogenase, central domain||Acyl-CoA dehydrogenase/oxidase, N-terminal and middle domain||Acyl-CoA dehydrogenase, C-terminal domain||Acyl-CoA dehydrogenase/oxidase C-terminal
DMR_Z_54752688	Z	54752688	54753189	29	0.144444	0.0194805	6.2069	5.31034	2.54e-05	7.41481	0.124964	Hyper	ENSGALG00000015439	intron	CTL1/SLC44A1	Choline transporter-like
DMR_18_4710772	18	4710772	4710848	11	0.232143	0.0793651	5.09091	5.72727	0.0232576	2.925	0.152778	Hyper	ENSGALG00000002389	intron	ITGB4	Integrin beta subunit||Plexin-like fold||Na-Ca exchanger/integrin-beta4||Fibronectin type III||Integrin beta subunit, N-terminal||Integrin beta subunit, tail||von Willebrand factor, type A
DMR_15_8005798	15	8005798	8006014	40	0.137778	0.0238095	5.625	5.25	1.42e-05	5.78667	0.113968	Hyper	ENSGALG00000005983	intron	MMP11	SNF5/SMARCB1/INI1||SWI/SNF chromatin-remodeling complex, component hSNF5/Ini1
DMR_3_3538515	3	3538515	3538615	11	0.164179	0	6.09091	5	0.00100103	-	0.164179	Hyper	ENSGALG00000008386	intron	PLK1S1	-
DMR_2_31347368	2	31347368	31348363	32	0.0941828	0.194888	11.2812	9.78125	0.000224911	0.483266	-0.100705	Hypo	ENSGALG00000010961	intron	IGF2BP3	RNA recognition motif domain||K Homology domain||K Homology domain, type 1
DMR_14_6511528	14	6511528	6512623	56	0.134557	0.00788955	5.83929	9.05357	6.8e-15	17.055	0.126667	Hyper	ENSGALG00000005917	intron	GRID2IP	PDZ domain||Formin, FH2 domain
DMR_1_178230875	1	178230875	178231421	42	0.193416	0.0716846	5.78571	6.64286	3.84e-05	2.69815	0.121731	Hyper	ENSGALG00000017137	exon	GJA3	Connexin||Gap junction protein, cysteine-rich domain||Connexin, N-terminal
DMR_1_194584092	1	194584092	194584804	13	0.135714	0.020202	10.7692	7.61538	0.00188354	6.71786	0.115512	Hyper	ENSGALG00000017323	intron	FAM168A	-
DMR_21_6118959	21	6118959	6119481	15	0.126582	0	5.26667	5.66667	0.000491392	-	0.126582	Hyper	ENSGALG00000021567	intron	-	Galactose-binding domain-like||Sterile alpha motif/pointed domain||Protein kinase domain||Insulin-like growth factor binding protein, N-terminal||Sterile alpha motif, type 1||Serine/threonine/dual specificity protein kinase, catalytic domain||Ephrin receptor type-A /type-B||Ephrin receptor ligand binding domain||Protein kinase-like domain||Fibronectin type III||Sterile alpha motif domain||Serine-…
DMR_6_10601967	6	10601967	10602202	20	0.119048	0.00925926	6.3	5.4	0.00104934	12.8571	0.109788	Hyper	ENSGALG00000004286	intron	COL13A1	Collagen triple helix repeat
DMR_15_9933768	15	9933768	9934051	51	0.113821	0.00959233	7.23529	8.17647	1.42e-10	11.8659	0.104229	Hyper	ENSGALG00000007512	intron	MORC2	Histidine kinase-like ATPase, C-terminal domain||Zinc finger, CW-type
DMR_20_1809938	20	1809938	1810488	38	0.108491	0.00434783	5.57895	6.05263	4.09e-07	24.9528	0.104143	Hyper	ENSGALG00000002030	intron	AHCY	Acetohydroxy acid isomeroreductase, catalytic||Adenosylhomocysteinase||D-isomer specific 2-hydroxyacid dehydrogenase, NAD-binding domain||S-adenosyl-L-homocysteine hydrolase, NAD binding domain
DMR_20_1809938	20	1809938	1810488	38	0.108491	0.00434783	5.57895	6.05263	4.09e-07	24.9528	0.104143	Hyper	ENSGALG00000001957	intron	ITCH	WW domain||HECT||C2 domain
DMR_10_13900583	10	13900583	13901566	10	0.169811	0	5.3	5	0.00276408	-	0.169811	Hyper	ENSGALG00000006871	intron	SLCO3A1	Major facilitator superfamily||Major facilitator superfamily domain||Kazal domain||Organic anion transporter polypeptide OATP
DMR_4_15504727	4	15504727	15504848	19	0.155963	0.0506329	5.73684	8.31579	0.00499445	3.08028	0.10533	Hyper	ENSGALG00000008447	promoter	SH2D1A	SH2 domain
DMR_27_4002852	27	4002852	4002953	13	0.114286	0	5.38462	5	0.00654098	-	0.114286	Hyper	ENSGALG00000001574	intron	MLLT6	Zinc finger, PHD-finger||Zinc finger, PHD-type
DMR_Z_50641493	Z	50641493	50641546	10	0.12	0	7.5	5	0.0110114	-	0.12	Hyper	ENSGALG00000027849	intron
DMR_Z_50641493	Z	50641493	50641546	10	0.12	0	7.5	5	0.0110114	-	0.12	Hyper	ENSGALG00000026203	intron	FAM174A	Protein of unknown function DUF1180
DMR_8_26932113	8	26932113	26932303	28	0.152542	0.0432432	8.42857	6.60714	0.000195804	3.52754	0.109299	Hyper	ENSGALG00000020609	promoter
DMR_10_755270	10	755270	755304	14	0.197531	0	5.78571	5	2.35e-05	-	0.197531	Hyper	ENSGALG00000002279	intron	CSNK1G1	Serine/threonine/dual specificity protein kinase, catalytic domain||Tyrosine-protein kinase, catalytic domain||Serine-threonine/tyrosine-protein kinase catalytic domain||Casein kinase 1 gamma C-terminal||Protein kinase-like domain||Protein kinase domain
DMR_1_2422937	1	2422937	2423928	23	0.123529	0.0218182	7.3913	11.9565	2.02e-05	5.66176	0.101711	Hyper	ENSGALG00000006473	intron	PLXNA4	Immunoglobulin E-set||Sema domain||Rho GTPase activation protein||IPT domain||Plexin-like fold||Plexin, cytoplasmic RasGAP domain||Plexin
DMR_19_9572083	19	9572083	9572198	24	0.165414	0.052381	5.54167	8.75	0.00108169	3.15789	0.113033	Hyper	ENSGALG00000023485	exon,intron
DMR_4_22449491	4	22449491	22449756	30	0.176101	0.0609137	5.3	6.56667	0.000695369	2.89099	0.115187	Hyper	ENSGALG00000009489	intron	FSTL5	EF-hand domain||Immunoglobulin V-set domain||Kazal domain||Immunoglobulin||Immunoglobulin subtype 2||Immunoglobulin I-set||Immunoglobulin-like domain||Immunoglobulin subtype
DMR_6_32863899	6	32863899	32863969	14	0.114035	0	8.14286	5.07143	0.00197789	-	0.114035	Hyper	ENSGALG00000009823	intron	PTPRE	Protein-tyrosine phosphatase, receptor/non-receptor type||Protein-tyrosine phosphatase, catalytic||Receptor tyrosine-protein phosphatase, alpha/epsilon-type||Protein-tyrosine phosphatase-like||Protein-tyrosine/Dual specificity phosphatase
DMR_2_120696811	2	120696811	120696889	18	0.132231	0	6.72222	5.66667	3.66e-05	-	0.132231	Hyper	ENSGALG00000015744	intron	TPD52	Tumour protein D52
DMR_1_33962229	1	33962229	33962270	15	0.0692308	0.233766	8.66667	10.2667	0.000141427	0.296154	-0.164535	Hypo	ENSGALG00000026661	intron	MSRB3	Mss4-like||Peptide methionine sulphoxide reductase MrsB
DMR_18_4999845	18	4999845	5000530	10	0.04	0.178082	5	7.3	0.0249332	0.224615	-0.138082	Hypo	ENSGALG00000002889	intron	ASPSCR1	UBX domain||Ubiquitin-related domain
DMR_15_7959826	15	7959826	7960465	74	0.162413	0.0512821	5.82432	5.27027	2.87e-07	3.16705	0.111131	Hyper	ENSGALG00000021136	promoter	VPREB3	Immunoglobulin-like domain||Immunoglobulin V-set domain||Immunoglobulin V-set, subgroup
DMR_2_6265418	2	6265418	6265660	28	0.0511364	0.152866	6.28571	5.60714	0.00281329	0.334517	-0.10173	Hypo	ENSGALG00000006219	intron	PRKAG2	P-loop containing nucleoside triphosphate hydrolase||Small GTPase superfamily||CBS domain
DMR_8_13222660	8	13222660	13223642	40	0.149635	0.0488722	6.85	6.65	8.72e-05	3.06176	0.100763	Hyper	ENSGALG00000006019	intron	EPHX4	Alpha/Beta hydrolase fold||Alpha/beta hydrolase fold-1||Epoxide hydrolase-like
DMR_11_1821428	11	1821428	1821510	15	0.141414	0	6.6	6.46667	7.49e-05	-	0.141414	Hyper	ENSGALG00000002745	intron	GLG1	Cysteine-rich Golgi apparatus protein 1 repeat
DMR_12_6733274	12	6733274	6733526	47	0.161512	0.0612245	6.19149	6.25532	0.000115606	2.63803	0.100288	Hyper	ENSGALG00000005237	intron	FGD3	FYVE zinc finger||Zinc finger, FYVE-related||Zinc finger, FYVE/PHD-type||Dbl homology (DH) domain||Pleckstrin homology domain
DMR_8_4116467	8	4116467	4116501	14	0.177305	0.0618557	10.0714	6.92857	0.0103608	2.86643	0.115449	Hyper	ENSGALG00000002894	intron	PACS2	Phosphofurin acidic cluster sorting protein 1
DMR_8_28141183	8	28141183	28141816	45	0.11985	0.019685	5.93333	5.64444	4.51e-06	6.08839	0.100165	Hyper	ENSGALG00000011350	intron	NEGR1	Immunoglobulin subtype||Immunoglobulin-like domain||Immunoglobulin subtype 2||Immunoglobulin I-set||Immunoglobulin
DMR_2_89280567	2	89280567	89281258	33	0.141361	0.0218579	5.78788	5.54545	1.84e-05	6.46728	0.119503	Hyper	ENSGALG00000013452	promoter	ERP44	Calsequestrin||Thioredoxin-like fold||Thioredoxin domain
DMR_12_2443998	12	2443998	2444081	29	0.241176	0.10828	5.86207	5.41379	0.00216614	2.22734	0.132896	Hyper	ENSGALG00000027710	intron	DAG1	Dystroglycan||Dystroglycan-type cadherin-like||Alpha-dystroglycan domain 2||Cadherin-like
DMR_19_1794673	19	1794673	1795669	110	0.159763	0.0533672	6.14545	7.15455	2.07e-11	2.99366	0.106396	Hyper	ENSGALG00000028350	intron,utr3
DMR_12_18405623	12	18405623	18406794	78	0.180617	0.0690377	5.82051	6.12821	2.52e-07	2.61621	0.111579	Hyper	ENSGALG00000008294	intron	ITPR1	RyR/IP3R Homology associated domain||Inositol 1,4,5-trisphosphate-binding protein receptor||Ion transport domain||RIH (RyR and IP3R Homology) domain||Inositol 1,4,5-trisphosphate/ryanodine receptor||MIR motif
DMR_24_4496772	24	4496772	4497100	64	0.0230089	0.123369	8.82812	13.1719	1.01e-12	0.186504	-0.10036	Hypo	ENSGALG00000007011	intron	ZBTB16	Zinc finger, C2H2||BTB/POZ||BTB/POZ fold||BTB/POZ-like||Zinc finger, C2H2-like
DMR_24_4496772	24	4496772	4497100	64	0.0230089	0.123369	8.82812	13.1719	1.01e-12	0.186504	-0.10036	Hypo	ENSGALG00000006767	intron	UBE4A	U box domain||Ubiquitin conjugation factor E4, core||Armadillo-type fold
DMR_20_2080679	20	2080679	2081570	22	0.100775	0	5.86364	5.59091	0.000184911	-	0.100775	Hyper	ENSGALG00000002054	intron	RALY	Heterogeneous nuclear ribonucleoprotein C, Raly||RNA recognition motif domain
DMR_7_27228043	7	27228043	27228590	19	0.153846	0.037037	5.47368	5.68421	0.00424705	4.15385	0.116809	Hyper	ENSGALG00000011744	exon,intron	KALRN	Variant SH3 domain||Protein kinase domain||Serine/threonine/dual specificity protein kinase, catalytic domain||Immunoglobulin-like domain||Protein kinase-like domain||Immunoglobulin subtype 2||Fibronectin type III||Serine-threonine/tyrosine-protein kinase catalytic domain||Immunoglobulin||Spectrin repeat||Spectrin/alpha-actinin||Pleckstrin homology domain||Immunoglobulin V-set domain||Immunoglobu…
DMR_15_8378373	15	8378373	8379342	23	0.104046	0	7.52174	5.13043	7.71e-05	-	0.104046	Hyper	ENSGALG00000006565	exon,intron,utr3	GGT1	Gamma-glutamyltranspeptidase||Nucleophile aminohydrolases, N-terminal
DMR_1_53391272	1	53391272	53391458	26	0.188406	0.0529801	5.30769	5.80769	0.000410694	3.55616	0.135426	Hyper	ENSGALG00000012635	intron	BTBD11	BTB/POZ-like||Ankyrin repeat-containing domain||Ankyrin repeat||BTB/POZ||BTB/POZ fold
DMR_18_10752601	18	10752601	10753389	51	0.147799	0.0365854	6.23529	6.43137	8.65e-07	4.03983	0.111213	Hyper	ENSGALG00000007747	intron	TMEM104	Amino acid transporter, transmembrane
DMR_2_79885174	2	79885174	79886031	19	0.148148	0.0421053	7.10526	5	0.00895624	3.51852	0.106043	Hyper	ENSGALG00000013070	promoter	C7orf57	-
DMR_2_127125817	2	127125817	127125983	38	0.0110294	0.118943	7.15789	5.97368	3.66e-07	0.0927288	-0.107913	Hypo	ENSGALG00000028628	intron	LAPTM4B	Lysosomal-associated transmembrane protein 4/5
DMR_28_917560	28	917560	917751	32	0.13089	0.0167598	5.96875	5.59375	1.8e-05	7.80977	0.11413	Hyper	ENSGALG00000000722	intron	-	Sodium:dicarboxylate symporter
DMR_6_32143651	6	32143651	32144591	28	0.130682	0.0233918	6.28571	6.10714	0.000188178	5.58665	0.10729	Hyper	ENSGALG00000012740	intron	ADAM12	Peptidase M12B, propeptide||ADAM, cysteine-rich||Epidermal growth factor-like domain||Peptidase M12B, ADAM/reprolysin||Blood coagulation inhibitor, Disintegrin
DMR_27_1449678	27	1449678	1449856	13	0.123288	0	5.61538	5.07692	0.00327258	-	0.123288	Hyper	ENSGALG00000000870	intron,utr5	DCAKD	P-loop containing nucleoside triphosphate hydrolase||Dephospho-CoA kinase
DMR_27_1449678	27	1449678	1449856	13	0.123288	0	5.61538	5.07692	0.00327258	-	0.123288	Hyper	ENSGALG00000000674	intron	MYO1D	IQ motif, EF-hand binding site||Myosin head, motor domain||P-loop containing nucleoside triphosphate hydrolase||Myosin tail 2
DMR_10_8246938	10	8246938	8247072	24	0.181159	0.0774194	5.75	6.45833	0.00838096	2.33998	0.10374	Hyper	ENSGALG00000004624	intron	MYO5A	Dil domain||SKP1 component, dimerisation||Dilute||Myosin head, motor domain||P-loop containing nucleoside triphosphate hydrolase||IQ motif, EF-hand binding site
DMR_1_76744177	1	76744177	76745172	22	0.189655	0.0652174	5.27273	6.27273	0.00346312	2.90805	0.124438	Hyper	ENSGALG00000014525	exon,intron	USP5	Zinc finger, UBP-type||UBA-like||Ubiquitin-associated/translation elongation factor EF1B, N-terminal, eukaryote||Ubiquitin-associated domain/translation elongation factor EF-Ts, N-terminal||Ubiquitinyl hydrolase||Ubiquitin specific protease domain||Peptidase C19, ubiquitin carboxyl-terminal hydrolase
DMR_LGE22C19W28_E50C23_446399	LGE22C19W28_E50C23	446399	446494	13	0.184615	0.0555556	5	5.53846	0.0307185	3.32308	0.12906	Hyper	ENSGALG00000006353	intron	ENDOU	Somatomedin B, chordata||Somatomedin B domain||Endoribonuclease XendoU
DMR_5_23077885	5	23077885	23077940	18	0.140244	0.0333333	9.11111	6.66667	0.00198469	4.20732	0.106911	Hyper	ENSGALG00000008403	intron	PHF21A	Zinc finger, PHD-finger||AT hook, DNA-binding motif||Zinc finger, FYVE/PHD-type||Zinc finger, PHD-type
DMR_Z_20619384	Z	20619384	20620473	42	0.128755	0.0228833	5.54762	10.4048	1.21e-07	5.62661	0.105872	Hyper	ENSGALG00000014773	promoter	ERBB2IP	PDZ domain||Leucine-rich repeat||Leucine-rich repeat, typical subtype
DMR_26_5071581	26	5071581	5072463	12	0.123077	0	5.41667	5.83333	0.00227881	-	0.123077	Hyper	ENSGALG00000003485	intron	CCND3	Cyclin, C-terminal domain||Cyclin A/B/D/E/F/O||Cyclin-like||Cyclin, N-terminal
DMR_15_5259051	15	5259051	5260032	35	0.15493	0.04	12.1714	9.28571	1.36e-07	3.87324	0.11493	Hyper	ENSGALG00000003790	promoter	HIP1R	ENTH domain||AP180 N-terminal homology (ANTH) domain||ENTH/VHS||I/LWEQ domain
DMR_20_689636	20	689636	689720	27	0.242424	0.0140845	6.11111	5.25926	4.87e-10	17.2121	0.22834	Hyper	ENSGALG00000021511	intron	CHD6	Chromo domain||SNF2-related||Helicase/UvrB domain||Chromo/chromo shadow domain||P-loop containing nucleoside triphosphate hydrolase||Helicase superfamily 1/2, ATP-binding domain||Helicase, C-terminal||DEAD/DEAH box helicase domain||Chromo domain-like||BRK domain
DMR_12_14462705	12	14462705	14463391	45	0.153614	0.0367347	7.37778	5.44444	3.05e-06	4.18173	0.11688	Hyper	ENSGALG00000007483	intron	LRIG1	Cysteine-rich flanking region, C-terminal||Leucine-rich repeat, typical subtype||Leucine-rich repeat||Immunoglobulin-like domain||Immunoglobulin subtype||Immunoglobulin||Immunoglobulin I-set||Immunoglobulin subtype 2
DMR_27_250513	27	250513	250748	28	0.166667	0.0582011	8.57143	6.75	0.000494707	2.86364	0.108466	Hyper	ENSGALG00000024254	intron	-	Immunoglobulin subtype 2||Immunoglobulin V-set, subgroup||Immunoglobulin V-set domain||Immunoglobulin-like domain
DMR_27_250513	27	250513	250748	28	0.166667	0.0582011	8.57143	6.75	0.000494707	2.86364	0.108466	Hyper	ENSGALG00000024248	intron	-	Immunoglobulin V-set domain||Immunoglobulin V-set, subgroup||Immunoglobulin subtype||Immunoglobulin-like domain
DMR_8_5235052	8	5235052	5235680	28	0.202703	0.0813953	5.28571	6.14286	0.00190856	2.49035	0.121307	Hyper	ENSGALG00000003429	intron	PBX1A	Homeobox domain||Homeodomain-like||PBX
DMR_1_3779179	1	3779179	3779284	20	0	0.115044	7.95	5.65	7.17e-06	0	-0.115044	Hypo	ENSGALG00000027616	exon,intron	-	Zinc finger, RING-type||Zinc finger, FYVE/PHD-type||Zinc finger, PHD-type
DMR_6_21875964	6	21875964	21876225	39	0.126154	0.0258449	8.33333	12.8974	2.27e-08	4.88118	0.100309	Hyper	ENSGALG00000007572	intron	MMS19	MMS19, C-terminal||Armadillo-type fold
DMR_7_6738755	7	6738755	6738835	18	0.163265	0.0106383	5.44444	5.22222	0.000158571	15.3469	0.152627	Hyper	ENSGALG00000005974	promoter	COL6A1	von Willebrand factor, type A||Collagen triple helix repeat||Protein of unknown function DUF1194
DMR_9_11382468	9	11382468	11383248	38	0.154613	0.0526316	10.5526	6	9.18e-05	2.93766	0.101982	Hyper	ENSGALG00000006810	intron	ZIC4	Zinc finger, C2H2||Zinc finger, C2H2-like
DMR_Z_23432574	Z	23432574	23432791	34	0.103175	0	7.41176	8.5	1.14e-09	-	0.103175	Hyper	ENSGALG00000014978	intron	IQGAP2	IQ motif, EF-hand binding site||Rho GTPase activation protein||WW domain||Calponin homology domain||P-loop containing nucleoside triphosphate hydrolase||Ras GTPase-activating protein||RasGAP protein, C-terminal
DMR_3_37722069	3	37722069	37722933	30	0.15942	0.0364583	6.9	6.4	3.9e-05	4.37267	0.122962	Hyper	ENSGALG00000018929	intron
DMR_8_27130284	8	27130284	27130824	14	0.115385	0	5.57143	6.14286	0.000964124	-	0.115385	Hyper	ENSGALG00000011031	promoter	JAK1	Tyrosine-protein kinase, non-receptor Jak/Tyk2||Band 4.1 domain||Protein kinase domain||Serine-threonine/tyrosine-protein kinase catalytic domain||Tyrosine-protein kinase, catalytic domain||FERM domain||Protein kinase-like domain||Tyrosine-protein kinase, non-receptor Jak1||FERM central domain||SH2 domain||Serine/threonine/dual specificity protein kinase, catalytic domain
DMR_6_11350670	6	11350670	11351491	44	0.118644	0.00793651	5.36364	5.72727	1.17e-07	14.9492	0.110708	Hyper	ENSGALG00000004569	exon,intron	UNC5B	Death domain||Immunoglobulin-like domain||Immunoglobulin subtype||Thrombospondin, type 1 repeat||Death-like domain||ZU5 domain||Immunoglobulin subtype 2||Immunoglobulin I-set
DMR_2_110296098	2	110296098	110296777	16	0.134831	0	5.5625	6.9375	3.89e-05	-	0.134831	Hyper	ENSGALG00000026109	intron	RP1	Lipase/lipooxygenase, PLAT/LH2||Cytokine, IL-1-like||Doublecortin domain||PLAT/LH2 domain/retinitis pigmentosa 1 (autosomal dominant)
DMR_8_5275903	8	5275903	5276005	22	0.0779221	0.204918	7	5.54545	0.00244794	0.38026	-0.126996	Hypo	ENSGALG00000003429	intron	PBX1A	Homeobox domain||Homeodomain-like||PBX
DMR_17_6291543	17	6291543	6291867	14	0.156627	0.0357143	5.92857	6	0.00873798	4.38554	0.120912	Hyper	ENSGALG00000003712	intron	RAPGEF1	Ras guanine-nucleotide exchange factors catalytic domain||Ras guanine nucleotide exchange factor domain||Ras-like guanine nucleotide exchange factor, N-terminal
DMR_3_104805731	3	104805731	104806729	23	0.138211	0.0338983	5.34783	5.13043	0.00519749	4.07724	0.104313	Hyper	ENSGALG00000016586	intron	CCDC25	Domain of unknown function DUF814
DMR_3_70368873	3	70368873	70369577	34	0.195219	0.0947712	7.38235	9	0.000854965	2.0599	0.100448	Hyper	ENSGALG00000015466	exon,utr5,promoter	SIM1	Single-minded, C-terminal||PAC motif||PAS fold||PAS domain||Myc-type, basic helix-loop-helix (bHLH) domain||PAS fold-3
DMR_5_56273544	5	56273544	56273595	12	0	0.116667	5	5	0.0129845	0	-0.116667	Hypo	ENSGALG00000012203	intron	SAMD4A	Sterile alpha motif, type 1||Sterile alpha motif/pointed domain||Sterile alpha motif domain||Sterile alpha motif, type 2
DMR_9_21717586	9	21717586	21718335	29	0.176871	0.0743243	5.06897	5.10345	0.0084634	2.37972	0.102546	Hyper	ENSGALG00000023546	promoter	TMEM40	Death domain||Death-like domain
DMR_Z_72653724	Z	72653724	72654787	17	0.157303	0.0285714	5.23529	6.17647	0.00183117	5.50562	0.128732	Hyper	ENSGALG00000024460	exon,intron,promoter
DMR_9_3613811	9	3613811	3614287	19	0.138614	0.00617284	5.31579	8.52632	8.49e-06	22.4554	0.132441	Hyper	ENSGALG00000006597	intron,utr5	DZIP1L	-
DMR_8_27367602	8	27367602	27368600	27	0.163636	0.05	6.11111	6.66667	0.000665539	3.27273	0.113636	Hyper	ENSGALG00000027565	intron
DMR_3_107175089	3	107175089	107175275	23	0.113821	0	5.34783	5	9.09e-05	-	0.113821	Hyper	ENSGALG00000016676	intron	MCM3	DNA replication licensing factor Mcm3||P-loop containing nucleoside triphosphate hydrolase||AAA+ ATPase domain||Nucleic acid-binding, OB-fold||Mini-chromosome maintenance, DNA-dependent ATPase||Magnesium chelatase, ChlI subunit
DMR_4_57405639	4	57405639	57406581	22	0.0736842	0.297645	8.63636	21.2273	5.83e-11	0.247558	-0.22396	Hypo	ENSGALG00000026881	exon,intron	PITX2	Homeodomain-like||Homeobox protein Pitx/unc30||Homeobox domain||OAR domain
DMR_2_3885869	2	3885869	3885942	25	0.232704	0.0723684	6.36	6.08	0.000124801	3.21555	0.160336	Hyper	ENSGALG00000005508	intron	SETD2	SRI, Set2 Rpb1 interacting||Post-SET domain||AWS domain||WW domain||SET domain
DMR_24_428716	24	428716	429580	14	0.123288	0	5.21429	5.85714	0.000864333	-	0.123288	Hyper	ENSGALG00000001082	intron	DCPS	Scavenger mRNA decapping enzyme, N-terminal||HIT-like domain||Scavenger mRNA decapping enzyme DcpS/DCS2
DMR_15_6460645	15	6460645	6461424	10	0.04	0.177419	5	6.2	0.0354944	0.225455	-0.137419	Hypo	ENSGALG00000004849	intron	WSCD2	Carbohydrate-binding WSC||P-loop containing nucleoside triphosphate hydrolase||Carbohydrate-binding WSC, subgroup
DMR_12_11361020	12	11361020	11361299	23	0.165414	0.048	5.78261	5.43478	0.00249749	3.44612	0.117414	Hyper	ENSGALG00000006688	intron	TADA3	Histone acetyltransferases subunit 3
DMR_2_4026142	2	4026142	4026374	12	0.125	0	5.33333	6.25	0.00157228	-	0.125	Hyper	ENSGALG00000005612	intron	CCM2	PTB/PI domain
DMR_1_78710455	1	78710455	78710548	20	0.117647	0	5.1	6.7	2.88e-05	-	0.117647	Hyper	ENSGALG00000014812	intron	SIDT1	-
DMR_24_853412	24	853412	854363	13	0.115942	0.0108696	5.30769	7.07692	0.00517769	10.6667	0.105072	Hyper	ENSGALG00000001137	promoter
DMR_1_189691289	1	189691289	189692182	27	0.104938	0	6	5.44444	1.32e-05	-	0.104938	Hyper	ENSGALG00000027130	exon,utr3
DMR_3_30793	3	30793	30956	35	0.103586	0	7.17143	7.17143	1.51e-08	-	0.103586	Hyper	ENSGALG00000008125	exon,utr5,promoter	UbI	Ubiquitin-like||Rad60/SUMO-like domain||Ubiquitin||Ubiquitin-related domain||Ribosomal protein S27a
DMR_3_91726802	3	91726802	91726931	15	0.12381	0	7	5.6	0.000639812	-	0.12381	Hyper	ENSGALG00000028744	promoter	TMEM18	-
DMR_4_3620306	4	3620306	3621498	54	0.192208	0.0907127	7.12963	8.57407	2.18e-05	2.11886	0.101495	Hyper	ENSGALG00000006071	intron	HS6ST2	Sulfotransferase||P-loop containing nucleoside triphosphate hydrolase
DMR_1_169196215	1	169196215	169196485	48	0.118721	0.00682594	9.125	6.10417	3.31e-10	17.3927	0.111896	Hyper	ENSGALG00000017015	promoter	RNASEH2B	Ribonuclease H2, subunit B
DMR_15_8382365	15	8382365	8382747	66	0.157576	0.0243309	7.5	6.22727	9.12e-13	6.47636	0.133245	Hyper	ENSGALG00000006565	intron	GGT1	Gamma-glutamyltranspeptidase||Nucleophile aminohydrolases, N-terminal
DMR_Z_23541538	Z	23541538	23542500	10	0.121622	0.262411	7.4	14.1	0.0221337	0.463477	-0.14079	Hypo	ENSGALG00000014967	intron	SV2C	Synaptic vesicle protein SV2||Major facilitator superfamily domain||General substrate transporter||Major facilitator superfamily
DMR_5_56195046	5	56195046	56195100	15	0.320513	0.134921	5.2	8.4	0.00223109	2.37557	0.185592	Hyper	ENSGALG00000012179	promoter	SOCS4	SH2 domain||SOCS4/SOCS5 domain||SOCS protein, C-terminal
DMR_5_56195046	5	56195046	56195100	15	0.320513	0.134921	5.2	8.4	0.00223109	2.37557	0.185592	Hyper	ENSGALG00000012199	exon,utr5	WDHD1	WD40 repeat||WD40-repeat-containing domain||High mobility group box domain||Protein of unknown function DUF3639||Translation initiation factor, beta propellor-like domain
DMR_2_3958989	2	3958989	3959332	16	0	0.1375	6.25	5	8.89e-05	0	-0.1375	Hypo	ENSGALG00000005582	intron	KLHL18	BTB/POZ-like||Kelch-like protein, gigaxonin type||Kelch repeat type 2||BTB/Kelch-associated||BTB/POZ||BTB/POZ fold||Kelch repeat type 1
DMR_17_4022705	17	4022705	4023678	17	0.138298	0	5.52941	5.76471	5.9e-05	-	0.138298	Hyper	ENSGALG00000006997	intron	BRINP1	Membrane attack complex component/perforin (MACPF) domain
DMR_Z_10236758	Z	10236758	10237552	11	0.104478	0	6.09091	5.18182	0.0150652	-	0.104478	Hyper	ENSGALG00000027887	intron	-	Complement C1q protein||Tumour necrosis factor-like domain||Collagen triple helix repeat
DMR_28_345271	28	345271	345890	24	0.100775	0	5.375	6.125	3.62e-05	-	0.100775	Hyper	ENSGALG00000000327	exon,intron	FBN3	Fibrillin/Microneme protein4||TB domain||EGF-like calcium-binding domain||Epidermal growth factor-like domain
DMR_20_10954001	20	10954001	10954123	16	0.0583942	0.172043	8.5625	5.8125	0.00777969	0.339416	-0.113649	Hypo	ENSGALG00000007009	exon,intron	NCOA5	Anticodon-binding||RNA recognition motif domain
DMR_8_5819867	8	5819867	5819920	10	0.14	0	5	5.2	0.00540882	-	0.14	Hyper	ENSGALG00000003893	intron	XPR1	SPX, N-terminal||EXS, C-terminal
DMR_12_2364338	12	2364338	2365325	37	0.147679	0.038961	6.40541	6.24324	5.17e-05	3.79044	0.108718	Hyper	ENSGALG00000002486	intron	RNF123	B30.2/SPRY domain||Concanavalin A-like lectin/glucanase domain||SPRY domain||Zinc finger, RING-type
DMR_3_106599171	3	106599171	106599338	19	0.175926	0.0526316	5.68421	5	0.00818618	3.34259	0.123294	Hyper	ENSGALG00000028422	intron	-	High mobility group box domain||Sox C-terminal transactivation domain
DMR_14_2773856	14	2773856	2773944	20	0.241379	0.119048	5.8	6.3	0.0178363	2.02759	0.122332	Hyper	ENSGALG00000004224	intron	MAD1L1	Spindle assembly checkpoint component Mad1
DMR_23_2232654	23	2232654	2232686	10	0.18	0	5	6	0.000539577	-	0.18	Hyper	ENSGALG00000000998	intron	MTFR1L	Mitochondrial fission regulator 1
DMR_19_1123872	19	1123872	1124295	55	0.168367	0.0604396	7.12727	6.61818	4.01e-06	2.78571	0.107928	Hyper	ENSGALG00000001130	intron	WBSCR17	Ricin B lectin domain||Glycosyltransferase 2-like||Nucleotide-diphospho-sugar transferases
DMR_15_6208529	15	6208529	6209333	51	0.151807	0.0517241	8.13725	5.68627	2.53e-05	2.93494	0.100083	Hyper	ENSGALG00000004650	intron	BRAP	Zinc finger, UBP-type||BRCA1-associated 2||Zinc finger, FYVE/PHD-type||Zinc finger, C3HC4 RING-type||Zinc finger, RING-type
DMR_15_6208529	15	6208529	6209333	51	0.151807	0.0517241	8.13725	5.68627	2.53e-05	2.93494	0.100083	Hyper	ENSGALG00000004725	exon,intron	-	Aldehyde dehydrogenase domain||Aldehyde/histidinol dehydrogenase
DMR_1_177925019	1	177925019	177925072	11	0.150685	0	6.63636	5.36364	0.00110903	-	0.150685	Hyper	ENSGALG00000017130	intron	LATS2	Protein kinase-like domain||Tyrosine-protein kinase, catalytic domain||Serine-threonine/tyrosine-protein kinase catalytic domain||Serine/threonine/dual specificity protein kinase, catalytic domain||Protein kinase, C-terminal||Ubiquitin-associated/translation elongation factor EF1B, N-terminal, eukaryote||UBA-like||Protein kinase domain||AGC-kinase, C-terminal
DMR_18_4525608	18	4525608	4525714	25	0.13245	0.024	6.04	5	0.000900936	5.51876	0.10845	Hyper	ENSGALG00000002062	exon,utr3	SRP68	-
DMR_7_12218963	7	12218963	12219505	28	0.0707071	0.176471	7.07143	6.67857	0.00172187	0.400673	-0.105764	Hypo	ENSGALG00000008621	intron	NRP2	Neuropilin||Concanavalin A-like lectin/glucanase domain||CUB domain||Neuropilin-1, C-terminal||MAM domain||Coagulation factor 5/8 C-terminal type domain||Galactose-binding domain-like
DMR_13_16125536	13	16125536	16125659	25	0.109756	0.00485437	6.56	8.24	2.91e-06	22.6098	0.104902	Hyper	ENSGALG00000027627	intron	RIL	Zinc finger, LIM-type||PDZ domain
DMR_14_6652284	14	6652284	6652427	27	0.18543	0.0704846	5.59259	8.40741	0.000922067	2.63079	0.114946	Hyper	ENSGALG00000006014	intron	PRKCB	Serine/threonine/dual specificity protein kinase, catalytic domain||Protein kinase, C-terminal||Protein kinase C-like, phorbol ester/diacylglycerol-binding domain||Protein kinase-like domain||Tyrosine-protein kinase, catalytic domain||Serine-threonine/tyrosine-protein kinase catalytic domain||C2 domain||AGC-kinase, C-terminal||Diacylglycerol/phorbol-ester binding||Protein kinase domain||Protein k…
DMR_21_4654575	21	4654575	4654680	11	0	0.119403	6.54545	6.09091	0.0023169	0	-0.119403	Hypo	ENSGALG00000003910	promoter	UBR4	WD40-repeat-containing domain||Armadillo-type fold||Zinc finger, N-recognin, metazoa||Zinc finger, N-recognin
DMR_Z_59445160	Z	59445160	59445310	19	0.101852	0	5.68421	6.26316	0.000213579	-	0.101852	Hyper	ENSGALG00000014657	intron	ADGRV1	Concanavalin A-like lectin/glucanase domain||GPCR, family 2-like||EAR||GPCR, family 2, secretin-like||WD40-repeat-containing domain||GPS motif||Na-Ca exchanger/integrin-beta4
DMR_24_909154	24	909154	909245	21	0.177305	0.0598291	6.71429	5.57143	0.00436274	2.96353	0.117476	Hyper	ENSGALG00000001143	intron	ETS1	Pointed domain||Sterile alpha motif/pointed domain||Transforming protein C-ets||Ets domain
DMR_20_1841923	20	1841923	1842833	93	0.11226	0.00935829	7.27957	8.04301	3.07e-18	11.9958	0.102902	Hyper	ENSGALG00000002030	exon,intron	AHCY	Acetohydroxy acid isomeroreductase, catalytic||Adenosylhomocysteinase||D-isomer specific 2-hydroxyacid dehydrogenase, NAD-binding domain||S-adenosyl-L-homocysteine hydrolase, NAD binding domain
DMR_1_47732222	1	47732222	47732265	20	0.131579	0	7.6	5.25	1.91e-05	-	0.131579	Hyper	ENSGALG00000011717	exon	-	Xanthine/uracil/vitamin C permease
DMR_18_8163095	18	8163095	8163363	47	0.13624	0.0347594	7.80851	7.95745	5.61e-07	3.91951	0.10148	Hyper	ENSGALG00000004183	promoter	FAM20A	Domain of unknown function DUF1193
DMR_1_132845856	1	132845856	132846343	30	0.138614	0.0376344	6.73333	6.2	0.000580786	3.68317	0.100979	Hyper	ENSGALG00000026022	intron	CREG2	Cellular repressor of E1A-stimulated genes (CREG)||FMN-binding split barrel
DMR_22_1256797	22	1256797	1256847	15	0.133333	0	5	5.66667	0.000364518	-	0.133333	Hyper	ENSGALG00000000409	exon,utr3	CHMP7	Snf7 family
DMR_19_3954835	19	3954835	3955664	35	0.1875	0.0806452	8.68571	5.31429	0.00098188	2.325	0.106855	Hyper	ENSGALG00000001807	intron	CUX1	Homeodomain-like||LemA-like domain||CUT domain||Lambda repressor-like, DNA-binding domain||Homeobox domain
DMR_14_148435	14	148435	149402	13	0.138462	0.0280374	5	8.23077	0.0105152	4.93846	0.110424	Hyper	ENSGALG00000002924	exon,intron,utr5	SNX29	RUN||Phox homologous domain
DMR_Z_32853385	Z	32853385	32853523	26	0.142857	0.00689655	5.65385	5.57692	5.47e-06	20.7143	0.135961	Hyper	ENSGALG00000015096	intron	SH3GL2	SH3 domain||Variant SH3 domain||BAR domain||BAR domain-containing family
DMR_1_81684471	1	81684471	81684655	16	0.111111	0	7.3125	5	0.000960402	-	0.111111	Hyper	ENSGALG00000015089	intron	GAP43	Neuromodulin (GAP-43)||IQ motif, EF-hand binding site||Neuromodulin (GAP-43), C-terminal||Neuromodulin gap junction N-terminal
DMR_19_8589430	19	8589430	8589794	59	0.175676	0.0673077	6.27119	5.28814	1.6e-05	2.61004	0.108368	Hyper	ENSGALG00000027641	promoter	DUSP14	Atypical dual specificity phosphatase||Dual specificity phosphatase, catalytic domain||Protein-tyrosine phosphatase, receptor/non-receptor type||Protein-tyrosine phosphatase-like||Protein-tyrosine/Dual specificity phosphatase||Atypical dual specificity phosphatase, subfamily B||Dual specificity phosphatase, subgroup, catalytic domain
DMR_10_17197863	10	17197863	17199254	100	0.124294	0.0171674	7.08	6.99	2.44e-16	7.24011	0.107126	Hyper	ENSGALG00000007252	promoter	ANKDD1A	Death-like domain||Death domain||Ankyrin repeat||Ankyrin repeat-containing domain
DMR_26_4545339	26	4545339	4546321	87	0.0418848	0.147601	8.78161	6.22989	3.83e-11	0.28377	-0.105717	Hypo	ENSGALG00000026536	intron	IP6K3	Inositol polyphosphate kinase
DMR_18_2088185	18	2088185	2088490	14	0.166667	0.0428571	5.14286	5	0.0263786	3.88889	0.12381	Hyper	ENSGALG00000001238	intron	STX8	Target SNARE coiled-coil domain
DMR_18_9805087	18	9805087	9805970	29	0.175	0.0679012	6.89655	5.58621	0.00241263	2.57727	0.107099	Hyper	ENSGALG00000006988	exon,intron	RNF213	AAA+ ATPase domain||P-loop containing nucleoside triphosphate hydrolase||Zinc finger, RING-type||ATPase, AAA-type, core
DMR_17_1682582	17	1682582	1683370	49	0.153571	0.0463768	5.71429	7.04082	6.72e-06	3.31138	0.107195	Hyper	ENSGALG00000008736	intron	PNPLA7	Patatin/Phospholipase A2-related||Cyclic nucleotide-binding-like||Cyclic nucleotide-binding domain||Acyl transferase/acyl hydrolase/lysophospholipase
DMR_5_28217190	5	28217190	28217267	17	0.1	0	5.88235	6.76471	0.000368088	-	0.1	Hyper	ENSGALG00000009552	promoter	LOC423277	Galectin, carbohydrate recognition domain||Concanavalin A-like lectin/glucanase domain/galectin-related protein-like
DMR_5_28217190	5	28217190	28217267	17	0.1	0	5.88235	6.76471	0.000368088	-	0.1	Hyper	ENSGALG00000028485	promoter
DMR_24_4243751	24	4243751	4244216	23	0.12069	0.0150376	5.04348	5.78261	0.00108666	8.02586	0.105652	Hyper	ENSGALG00000029077	intron	CBL	Ubiquitin-associated/translation elongation factor EF1B, N-terminal, eukaryote||UBA-like||Adaptor protein Cbl, N-terminal helical||Zinc finger, C3HC4 RING-type||Adaptor protein Cbl, EF hand-like||Ubiquitin-associated domain/translation elongation factor EF-Ts, N-terminal||Adaptor protein Cbl, SH2-like||Zinc finger, RING-type||SH2 domain
DMR_2_148698619	2	148698619	148698786	34	0.103053	0	7.70588	8.67647	6.79e-10	-	0.103053	Hyper	ENSGALG00000000075	intron	SCRIB	Leucine-rich repeat, typical subtype||Leucine-rich repeat||PDZ domain
DMR_5_38024145	5	38024145	38024608	79	0.117271	0.0167715	5.93671	6.03797	1.2e-10	6.99227	0.100499	Hyper	ENSGALG00000010365	intron	ESRRB	Nuclear hormone receptor, ligand-binding, core||Steroid hormone receptor||Nuclear hormone receptor, ligand-binding||Zinc finger, nuclear hormone receptor-type
DMR_Z_47947719	Z	47947719	47947909	23	0.155844	0.025641	6.69565	5.08696	0.00032926	6.07792	0.130203	Hyper	ENSGALG00000000280	intron	EFNA5	Ephrin||Cupredoxin
DMR_15_4657141	15	4657141	4657931	34	0.173554	0.0706522	7.11765	5.41176	0.00198313	2.45645	0.102902	Hyper	ENSGALG00000003120	exon,intron	NCOR2	Myb-like domain||SANT/Myb domain||Homeodomain-like
DMR_19_8877540	19	8877540	8877592	16	0.192771	0.0625	5.1875	5	0.0181482	3.08434	0.130271	Hyper	ENSGALG00000005567	intron	MSI2	RNA recognition motif domain
DMR_3_53861714	3	53861714	53862644	24	0.158163	0.0544554	8.16667	8.41667	0.000931808	2.90445	0.103708	Hyper	ENSGALG00000013861	exon,intron	TNFAIP3	Ovarian tumour, otubain||Zinc finger, A20-type
DMR_1_138512189	1	138512189	138512399	46	0.17029	0.0352941	6	5.54348	1.8e-07	4.82488	0.134996	Hyper	ENSGALG00000016847	intron	CARS2	Aminoacyl-tRNA synthetase, class 1a, anticodon-binding||Methionyl/Leucyl tRNA synthetase||Cysteine-tRNA ligase||Cysteinyl-tRNA synthetase/mycothiol ligase
DMR_11_18135067	11	18135067	18135234	16	0.178571	0.047619	5.25	5.25	0.0130732	3.75	0.130952	Hyper	ENSGALG00000006222	intron	ANKRD11	Ankyrin repeat-containing domain||Ankyrin repeat
DMR_17_8597558	17	8597558	8597663	11	0.107143	0	5.09091	5	0.0271429	-	0.107143	Hyper	ENSGALG00000001419	intron	DAB2IP	Rho GTPase activation protein||C2 domain||Pleckstrin homology domain||Domain of unknown function DUF3498||Ras GTPase-activating protein
DMR_24_2004492	24	2004492	2005587	45	0.154412	0.0419355	6.04444	6.88889	3.45e-06	3.68213	0.112476	Hyper	ENSGALG00000001437	intron	NTM	Immunoglobulin-like domain||Immunoglobulin subtype||Immunoglobulin V-set domain||Immunoglobulin||Immunoglobulin I-set||Immunoglobulin subtype 2
DMR_JH376285.1_10980	JH376285.1	10980	11018	13	0.0512821	0.2	6	6.15385	0.00730302	0.25641	-0.148718	Hypo	ENSGALG00000014636	intron	SARNP	SAP domain
DMR_13_7640963	13	7640963	7641154	48	0.12709	0.021875	6.22917	6.66667	2.61e-07	5.80984	0.105215	Hyper	ENSGALG00000001383	intron	HTR4	GPCR, rhodopsin-like, 7TM||G protein-coupled receptor, rhodopsin-like||5-Hydroxytryptamine 4 receptor
DMR_11_446665	11	446665	446808	32	0.189711	0.0530035	9.71875	8.84375	3.6e-07	3.57921	0.136707	Hyper	ENSGALG00000000904	exon,utr3	USB1	U6 snRNA phosphodiesterase Usb1
DMR_2_48694404	2	48694404	48694497	23	0.106796	0	8.95652	7.26087	1.55e-06	-	0.106796	Hyper	ENSGALG00000012205	intron	AVL9	Protein of unknown function DUF2347||AVL9/DENND6 domain
DMR_10_17272783	10	17272783	17272942	34	0.193182	0.0839416	7.76471	8.05882	0.000255668	2.30138	0.10924	Hyper	ENSGALG00000021024	exon,intron,utr5	-	Ricin B lectin domain
DMR_2_98678341	2	98678341	98679332	23	0.0826087	0.189189	10	6.43478	0.00365217	0.436646	-0.10658	Hypo	ENSGALG00000013357	intron	MTCL1	Protein SOGA
DMR_28_299001	28	299001	299378	38	0.105932	0	6.21053	6.05263	3.19e-08	-	0.105932	Hyper	ENSGALG00000000327	intron	FBN3	Fibrillin/Microneme protein4||TB domain||EGF-like calcium-binding domain||Epidermal growth factor-like domain
DMR_24_2288102	24	2288102	2288219	13	0.0735294	0.204301	5.23077	7.15385	0.0250684	0.359907	-0.130772	Hypo	ENSGALG00000001442	intron	OPCML	Immunoglobulin subtype||Immunoglobulin-like domain||Immunoglobulin subtype 2||Immunoglobulin I-set||Immunoglobulin||Immunoglobulin V-set domain
DMR_14_3862795	14	3862795	3863731	22	0.188034	0.0629371	5.31818	6.5	0.0033441	2.98765	0.125097	Hyper	ENSGALG00000004420	exon,intron	SDK1	Fibronectin type III
DMR_11_6331984	11	6331984	6332118	16	0.192982	0.0722892	7.125	5.1875	0.0219868	2.66959	0.120693	Hyper	ENSGALG00000003891	intron	ZNF423	Zinc finger, C2H2||Zinc finger, C2H2-like
DMR_18_5286557	18	5286557	5287248	38	0.104348	0.0037037	6.05263	7.10526	5.95e-08	28.1739	0.100644	Hyper	ENSGALG00000002993	promoter	CA10	Alpha carbonic anhydrase
DMR_5_58669682	5	58669682	58669876	13	0.19403	0.030303	5.15385	5.07692	0.00460877	6.40299	0.163727	Hyper	ENSGALG00000012455	intron	FANCM	Helicase, C-terminal||Restriction endonuclease type II-like||DEAD/DEAH box helicase domain||RuvA domain 2-like||ERCC4 domain||P-loop containing nucleoside triphosphate hydrolase||Helicase superfamily 1/2, ATP-binding domain
DMR_5_58669682	5	58669682	58669876	13	0.19403	0.030303	5.15385	5.07692	0.00460877	6.40299	0.163727	Hyper	ENSGALG00000012464	intron	SOUL	SOUL haem-binding protein||Regulatory factor, effector binding domain
DMR_1_90864449	1	90864449	90864902	27	0.135484	0.0275862	5.74074	5.37037	0.000652223	4.91129	0.107898	Hyper	ENSGALG00000015437	intron	MPC2	Mitochondrial pyruvate carrier
DMR_18_7896276	18	7896276	7896320	14	0.168831	0.037037	5.5	5.78571	0.00751427	4.55844	0.131794	Hyper	ENSGALG00000004021	intron	AXIN2	DIX domain||Axin beta-catenin binding||RGS domain
DMR_19_6875946	19	6875946	6876045	26	0.127451	0.0136986	7.84615	5.61538	3.94e-05	9.30392	0.113752	Hyper	ENSGALG00000004793	intron	NXN	Redoxin||Thioredoxin domain||Alkyl hydroperoxide reductase subunit C/ Thiol specific antioxidant||Thioredoxin-like fold
DMR_19_6875946	19	6875946	6876045	26	0.127451	0.0136986	7.84615	5.61538	3.94e-05	9.30392	0.113752	Hyper	ENSGALG00000021541	intron	SLC47A1	Multi antimicrobial extrusion protein
DMR_Z_31389060	Z	31389060	31389245	16	0.179245	0.0754717	6.625	6.625	0.0378496	2.375	0.103774	Hyper	ENSGALG00000005441	intron	NFIB	MAD homology 1, Dwarfin-type||CTF transcription factor/nuclear factor 1, DNA-binding domain||CTF transcription factor/nuclear factor 1||CTF transcription factor/nuclear factor 1, N-terminal
DMR_2_68750206	2	68750206	68750826	28	0.136364	0.025641	7.07143	8.35714	1.5e-05	5.31818	0.110723	Hyper	ENSGALG00000012906	intron	CDH20	Cadherin, cytoplasmic domain||Cadherin||Cadherin-like
DMR_27_3719911	27	3719911	3720098	17	0.038835	0.141243	6.05882	10.4118	0.00733422	0.274951	-0.102408	Hypo	ENSGALG00000027305	intron	SKAP1	Pleckstrin homology domain
DMR_1_128445224	1	128445224	128446314	45	0.133891	0.00190476	5.31111	11.6667	3.73e-16	70.2929	0.131986	Hyper	ENSGALG00000016687	intron	P2RY8	G protein-coupled receptor, rhodopsin-like||GPCR, rhodopsin-like, 7TM||Protease-activated receptor
DMR_8_23667851	8	23667851	23668585	27	0.15942	0.0296296	5.11111	5	0.000290518	5.38043	0.129791	Hyper	ENSGALG00000010692	intron	LRP8	LDLR class B repeat||Epidermal growth factor-like domain||EGF-like calcium-binding domain||Insulin-like growth factor binding protein, N-terminal||Low-density lipoprotein (LDL) receptor class A repeat
DMR_14_11789379	14	11789379	11790373	47	0.138889	0.0254545	5.3617	5.85106	1.2e-06	5.45635	0.113434	Hyper	ENSGALG00000013169	exon,intron	IL20RB	Fibronectin type III||Interferon alpha/beta receptor, beta chain
DMR_20_13541695	20	13541695	13542469	55	0.126316	0.0227273	6.90909	5.6	1.7e-07	5.55789	0.103589	Hyper	ENSGALG00000007963	intron	NFATC2	Immunoglobulin E-set||Rel homology domain||Nuclear factor of activated T cells (NFAT)||IPT domain||p53-like transcription factor, DNA-binding
DMR_12_2946595	12	2946595	2946664	22	0.169643	0.0181818	5.09091	5	0.000113278	9.33036	0.151461	Hyper	ENSGALG00000003977	exon,utr3	TWF2	Actin-depolymerising factor homology domain
DMR_17_2561583	17	2561583	2562595	53	0.147887	0.0393939	5.35849	6.22642	3.16e-06	3.75406	0.108493	Hyper	ENSGALG00000007174	intron	ChTL1A	Tumour necrosis factor-like domain||Tumour necrosis factor||Tumour necrosis factor domain
DMR_26_3892808	26	3892808	3893802	13	0.216495	0.0869565	7.46154	5.30769	0.0323744	2.48969	0.129538	Hyper	ENSGALG00000002170	exon,intron	-	Liver X receptor||Nuclear hormone receptor, ligand-binding, core||Steroid hormone receptor||Nuclear hormone receptor, ligand-binding||Zinc finger, nuclear hormone receptor-type
DMR_26_3892808	26	3892808	3893802	13	0.216495	0.0869565	7.46154	5.30769	0.0323744	2.48969	0.129538	Hyper	ENSGALG00000002511	exon,intron,promoter	SYCP1	Synaptonemal complex 1
DMR_24_4479446	24	4479446	4479604	31	0.132597	0.0314136	5.83871	6.16129	0.00042553	4.22099	0.101183	Hyper	ENSGALG00000007011	intron	ZBTB16	Zinc finger, C2H2||BTB/POZ||BTB/POZ fold||BTB/POZ-like||Zinc finger, C2H2-like
DMR_24_4479446	24	4479446	4479604	31	0.132597	0.0314136	5.83871	6.16129	0.00042553	4.22099	0.101183	Hyper	ENSGALG00000006767	intron	UBE4A	U box domain||Ubiquitin conjugation factor E4, core||Armadillo-type fold
DMR_2_8799372	2	8799372	8800353	18	0.163636	0.0359712	6.11111	7.72222	0.000701297	4.54909	0.127665	Hyper	ENSGALG00000006498	intron	PTPRN2	Protein-tyrosine phosphatase receptor IA-2 ectodomain||Protein-tyrosine phosphatase-like||Protein-tyrosine/Dual specificity phosphatase||Protein-tyrosine phosphatase, receptor/non-receptor type||Protein-tyrosine phosphatase, catalytic
DMR_1_6292350	1	6292350	6292424	15	0.178571	0	5.6	6.33333	5.7e-06	-	0.178571	Hyper	ENSGALG00000009866	intron	CAMK1D	Serine/threonine/dual specificity protein kinase, catalytic domain||Serine-threonine/tyrosine-protein kinase catalytic domain||Tyrosine-protein kinase, catalytic domain||Protein kinase-like domain||Protein kinase domain
DMR_24_2286061	24	2286061	2286374	21	0.163121	0.0555556	6.71429	5.14286	0.00931319	2.93617	0.107565	Hyper	ENSGALG00000001442	intron	OPCML	Immunoglobulin subtype||Immunoglobulin-like domain||Immunoglobulin subtype 2||Immunoglobulin I-set||Immunoglobulin||Immunoglobulin V-set domain
DMR_9_21765787	9	21765787	21765979	38	0.180995	0.0641026	5.81579	6.15789	0.000149649	2.82353	0.116893	Hyper	ENSGALG00000009579	intron	IQCJ-SCHIP1	Schwannomin interacting protein 1
DMR_Z_53433319	Z	53433319	53433443	19	0.175258	0.0721649	5.10526	5.10526	0.0479335	2.42857	0.103093	Hyper	ENSGALG00000015382	intron	CHRNA6	Nicotinic acetylcholine receptor||Neurotransmitter-gated ion-channel||Neurotransmitter-gated ion-channel transmembrane domain||Neurotransmitter-gated ion-channel ligand-binding domain
DMR_4_88182252	4	88182252	88183296	46	0.247024	0.0976431	7.30435	6.45652	7.19e-07	2.52986	0.149381	Hyper	ENSGALG00000016002	exon,intron	UBOX5	Zinc finger, RING-type||U box domain
DMR_Z_10337283	Z	10337283	10337402	17	0.101562	0	7.52941	5.29412	0.000887086	-	0.101562	Hyper	ENSGALG00000003353	intron	RAI14	Ankyrin repeat||Ankyrin repeat-containing domain
DMR_5_38036715	5	38036715	38037031	58	0.157107	0.0464037	6.91379	7.43103	9.73e-08	3.38566	0.110704	Hyper	ENSGALG00000010365	exon,utr3	ESRRB	Nuclear hormone receptor, ligand-binding, core||Steroid hormone receptor||Nuclear hormone receptor, ligand-binding||Zinc finger, nuclear hormone receptor-type
DMR_JH376377.1_40285	JH376377.1	40285	40345	10	0.315068	0.137931	7.3	5.8	0.0226185	2.28425	0.177137	Hyper	ENSGALG00000014283	exon,intron	ANKRD52	Ankyrin repeat-containing domain||Ankyrin repeat
DMR_20_9352844	20	9352844	9353019	36	0.133028	0.0174216	6.05556	7.97222	2.64e-07	7.63578	0.115606	Hyper	ENSGALG00000005843	intron	EF1A	Translation elongation factor EF1A/initiation factor IF2gamma, C-terminal||Elongation factor, GTP-binding domain||Translation protein, beta-barrel domain||Translation elongation factor EFTu/EF1A, C-terminal||Translation elongation factor EFTu/EF1A, domain 2||Translation elongation factor EF1A, eukaryotic/archaeal||P-loop containing nucleoside triphosphate hydrolase
DMR_26_2310722	26	2310722	2311706	15	0.16129	0.0506329	8.26667	5.26667	0.0241166	3.18548	0.110657	Hyper	ENSGALG00000000788	promoter	AVT2R	Vasopressin receptor||G protein-coupled receptor, rhodopsin-like||GPCR, rhodopsin-like, 7TM||Vasopressin V1B receptor||7TM GPCR, olfactory receptor/chemoreceptor Srsx||Vasopressin V1A receptor
DMR_8_25949106	8	25949106	25949847	36	0.131868	0.0288066	5.05556	6.75	9.15e-05	4.57771	0.103062	Hyper	ENSGALG00000010924	intron	cNFI-A4	MAD homology 1, Dwarfin-type||CTF transcription factor/nuclear factor 1, N-terminal||CTF transcription factor/nuclear factor 1, DNA-binding domain||CTF transcription factor/nuclear factor 1
DMR_12_2668579	12	2668579	2669212	22	0	0.102564	7.5	7.09091	6.39e-06	0	-0.102564	Hypo	ENSGALG00000003243	exon,intron	RAD54L2	SNF2-related||Helicase, C-terminal||P-loop containing nucleoside triphosphate hydrolase||Helicase superfamily 1/2, ATP-binding domain
DMR_2_5427977	2	5427977	5428137	32	0.139738	0.0271739	7.15625	5.75	4.23e-05	5.14236	0.112564	Hyper	ENSGALG00000006112	intron	SCN5A	Sodium ion transport-associated||Polycystin cation channel, PKD1/PKD2||IQ motif, EF-hand binding site||Voltage gated sodium channel, alpha subunit||Polycystic kidney disease type 2 protein||Voltage gated sodium channel, alpha-5 subunit||Ion transport domain
DMR_26_960521	26	960521	960542	10	0.130952	0.025974	8.4	7.7	0.0189235	5.04167	0.104978	Hyper	ENSGALG00000000172	exon,utr3	MYOG	Myogenic basic muscle-specific protein||Myc-type, basic helix-loop-helix (bHLH) domain
DMR_6_32857630	6	32857630	32859025	32	0.155102	0.0213904	7.65625	5.84375	8.92e-07	7.25102	0.133712	Hyper	ENSGALG00000009823	promoter	PTPRE	Protein-tyrosine phosphatase, receptor/non-receptor type||Protein-tyrosine phosphatase, catalytic||Receptor tyrosine-protein phosphatase, alpha/epsilon-type||Protein-tyrosine phosphatase-like||Protein-tyrosine/Dual specificity phosphatase
DMR_21_4586831	21	4586831	4587033	17	0.114943	0.0104167	5.11765	5.64706	0.00351958	11.0345	0.104526	Hyper	ENSGALG00000003817	promoter	-	Intermediate filament protein
DMR_1_193284896	1	193284896	193285690	47	0.13198	0.0292208	8.38298	6.55319	6.23e-07	4.51664	0.102759	Hyper	ENSGALG00000000845	intron	UVRAG	C2 domain
DMR_1_54977530	1	54977530	54977984	46	0.139286	0.0217391	6.08696	7	3.97e-08	6.40714	0.117547	Hyper	ENSGALG00000012751	intron	STAB2	FAS1 domain||Epidermal growth factor-like domain||Insulin-like growth factor binding protein, N-terminal||EGF-like calcium-binding domain||EGF-like, laminin||C-type lectin fold||Link
DMR_Z_20431370	Z	20431370	20431503	23	0.10582	0	8.21739	13.2174	2.45e-09	-	0.10582	Hyper	ENSGALG00000014753	promoter	CENPK	Centromere protein Cenp-K
DMR_Z_20431370	Z	20431370	20431503	23	0.10582	0	8.21739	13.2174	2.45e-09	-	0.10582	Hyper	ENSGALG00000014756	intron	PPWD1	Cyclophilin-like domain||Cyclophilin-type peptidyl-prolyl cis-trans isomerase domain||WD40-repeat-containing domain||WD40 repeat
DMR_8_19615156	8	19615156	19615526	43	0.247232	0.123239	6.30233	6.60465	0.000180698	2.00611	0.123993	Hyper	ENSGALG00000010109	intron	RNF220	Peptidase M20, dimerisation domain||Zinc finger, RING-type
DMR_Z_2049913	Z	2049913	2050734	20	0.145631	0.015625	5.15	6.4	0.00018124	9.32039	0.130006	Hyper	ENSGALG00000001766	exon,intron	RNF165	Zinc finger, RING-type||Zinc finger, C3HC4 RING-type||Zinc finger, RING-CH-type
DMR_15_4956650	15	4956650	4957100	40	0.155	0.0037594	5	6.65	1.95e-11	41.23	0.151241	Hyper	ENSGALG00000003314	intron	RILPL1	JNK/Rab-associated protein-1, N-terminal||Rab interacting lysosomal protein
DMR_7_9591759	7	9591759	9592579	16	0.13913	0.0338983	7.1875	7.375	0.00460699	4.10435	0.105232	Hyper	ENSGALG00000007996	intron	ANKRD44	Ankyrin repeat||Ankyrin repeat-containing domain
DMR_7_23203328	7	23203328	23203400	23	0.108808	0	8.3913	5.73913	1.25e-05	-	0.108808	Hyper	ENSGALG00000011541	intron	BIN1	Variant SH3 domain||SH3 domain||Amphiphysin||Amphiphysin 2||BAR domain
DMR_Z_63233711	Z	63233711	63234702	71	0.140625	0.0364078	7.21127	5.80282	2.58e-08	3.8625	0.104217	Hyper	ENSGALG00000027714	intron	ATG10	Autophagy-related protein 3
DMR_3_105650024	3	105650024	105650889	11	0	0.107143	5.54545	5.09091	0.0103813	0	-0.107143	Hypo	ENSGALG00000016630	exon,utr3	EXTL3	Nucleotide-diphospho-sugar transferases||Exostosin-like||Exostosin , C-terminal
DMR_19_554373	19	554373	555330	26	0.208861	0.0965517	6.07692	5.57692	0.00714479	2.1632	0.112309	Hyper	ENSGALG00000001028	intron	RNF43	Zinc finger, C3HC4 RING-type||Zinc finger, RING-type
DMR_Z_45699918	Z	45699918	45700157	14	0.168675	0.019802	5.92857	7.21429	0.000385079	8.51807	0.148873	Hyper	ENSGALG00000000208	intron	MCC	tRNA-binding arm||EF-hand domain||Usher syndrome type-1C protein-binding protein 1, PDZ domain
DMR_5_23250479	5	23250479	23250977	19	0.15	0.046875	5.26316	6.73684	0.0102406	3.2	0.103125	Hyper	ENSGALG00000008436	exon,intron	CRY2	DNA photolyase, FAD-binding/Cryptochrome, C-terminal||DNA photolyase, N-terminal
DMR_2_106294875	2	106294875	106295405	17	0.131148	0.0117647	7.17647	5	0.0014914	11.1475	0.119383	Hyper	ENSGALG00000015183	intron	-	Small GTPase superfamily||P-loop containing nucleoside triphosphate hydrolase||Elongation factor, GTP-binding domain||Small GTPase superfamily, Rho type||Small GTPase superfamily, ARF/SAR type||Small GTP-binding protein domain||Mitochondrial Rho-like||Small GTPase superfamily, Ras type||Small GTPase superfamily, Rab type
DMR_2_106294875	2	106294875	106295405	17	0.131148	0.0117647	7.17647	5	0.0014914	11.1475	0.119383	Hyper	ENSGALG00000015186	intron	KLHL14	Kelch-like protein, gigaxonin type||BTB/POZ-like||Kelch repeat type 1||BTB/POZ||BTB/POZ fold||Kelch repeat type 2||BTB/Kelch-associated
DMR_3_70381530	3	70381530	70381561	14	0.191489	0.0454545	6.71429	6.28571	0.00274124	4.21277	0.146035	Hyper	ENSGALG00000015466	intron	SIM1	Single-minded, C-terminal||PAC motif||PAS fold||PAS domain||Myc-type, basic helix-loop-helix (bHLH) domain||PAS fold-3
DMR_Z_42707319	Z	42707319	42707585	29	0.117647	0	5.86207	6.72414	1.23e-07	-	0.117647	Hyper	ENSGALG00000023179	intron	-	Concanavalin A-like lectin/glucanase domain||Laminin G domain||Epidermal growth factor-like domain||Fibrinogen, alpha/beta/gamma chain, C-terminal globular domain
DMR_14_6669210	14	6669210	6669290	26	0.147541	0.0225225	7.03846	8.53846	3.17e-06	6.55082	0.125018	Hyper	ENSGALG00000006014	intron	PRKCB	Serine/threonine/dual specificity protein kinase, catalytic domain||Protein kinase, C-terminal||Protein kinase C-like, phorbol ester/diacylglycerol-binding domain||Protein kinase-like domain||Tyrosine-protein kinase, catalytic domain||Serine-threonine/tyrosine-protein kinase catalytic domain||C2 domain||AGC-kinase, C-terminal||Diacylglycerol/phorbol-ester binding||Protein kinase domain||Protein k…
DMR_4_52777205	4	52777205	52777368	13	0.136364	0.0357143	5.07692	6.46154	0.0330376	3.81818	0.100649	Hyper	ENSGALG00000011833	intron	SPRY1	ATPase, AAA-type, core||Aspartate decarboxylase-like domain||P-loop containing nucleoside triphosphate hydrolase||ATPase, dynein-related, AAA domain||CDC48, N-terminal subdomain||DNA helicase, Holliday junction RuvB type, N-terminal||AAA+ ATPase domain
DMR_9_12928663	9	12928663	12928916	42	0.136187	0.0186916	6.11905	7.64286	3.29e-08	7.28599	0.117495	Hyper	ENSGALG00000007219	intron	FGF12	Fibroblast growth factor family||Cytokine, IL-1-like||IL-1 family/FGF family
DMR_3_22225082	3	22225082	22225164	19	0.240385	0.0991736	5.47368	6.36842	0.0063178	2.42388	0.141211	Hyper	ENSGALG00000009896	intron	TRERF1	Homeodomain-like||ELM2 domain||Zinc finger, C2H2||Zinc finger, C2H2-like||SANT/Myb domain
DMR_4_85692693	4	85692693	85693690	15	0.144578	0.0126582	5.53333	5.26667	0.00244851	11.4217	0.13192	Hyper	ENSGALG00000015960	promoter	RPIA	Ribose 5-phosphate isomerase, type A
DMR_5_54621732	5	54621732	54622110	17	0.1	0	5.88235	5	0.00202307	-	0.1	Hyper	ENSGALG00000012006	intron	RTN1	Reticulon
DMR_13_10668000	13	10668000	10669046	65	0.109409	0.00178891	7.03077	8.6	2.83e-17	61.1597	0.10762	Hyper	ENSGALG00000003744	exon,intron	ADAM19	Blood coagulation inhibitor, Disintegrin||Peptidase M12B, ADAM/reprolysin||Epidermal growth factor-like domain||ADAM, cysteine-rich||Peptidase M12B, propeptide
DMR_13_10668000	13	10668000	10669046	65	0.109409	0.00178891	7.03077	8.6	2.83e-17	61.1597	0.10762	Hyper	ENSGALG00000003761	exon,utr3	NIPAL4	Magnesium transporter NIPA||EamA domain
DMR_2_894056	2	894056	895441	108	0.132931	0.0222222	6.12963	6.66667	9.99e-16	5.98187	0.110708	Hyper	ENSGALG00000005072	intron	SCAP	Patched||Sterol-sensing domain
DMR_18_8006915	18	8006915	8007121	27	0.0506329	0.157143	5.85185	5.18519	0.00326738	0.322209	-0.10651	Hypo	ENSGALG00000004060	intron	RGS9	DEP domain||RGS domain||G-protein gamma-like domain
DMR_12_2693117	12	2693117	2693678	46	0.125253	0.0251142	10.7609	9.52174	3.31e-09	4.98733	0.100138	Hyper	ENSGALG00000003243	intron	RAD54L2	SNF2-related||Helicase, C-terminal||P-loop containing nucleoside triphosphate hydrolase||Helicase superfamily 1/2, ATP-binding domain
DMR_4_17403273	4	17403273	17403765	12	0.168675	0.0151515	6.91667	5.5	0.0017995	11.1325	0.153523	Hyper	ENSGALG00000009063	intron	-	Nuclear translocator||PAC motif||Myc-type, basic helix-loop-helix (bHLH) domain||PAS fold||PAS domain||PAS fold-3
DMR_6_16208801	6	16208801	16208884	13	0.104167	0	7.38462	7.53846	0.00068624	-	0.104167	Hyper	ENSGALG00000005519	intron	TLL2	CUB domain||Peptidase, metallopeptidase||EGF-like calcium-binding domain||Epidermal growth factor-like domain||Bone morphogenetic protein 1/tolloid-like protein||Peptidase M12A, astacin
DMR_20_12340381	20	12340381	12340679	72	0.134809	0.0261194	6.90278	7.44444	3.34e-11	5.16125	0.108689	Hyper	ENSGALG00000007744	exon,intron	CASS4	Serine rich protein interaction||CAS family, DUF3513||Variant SH3 domain||SH3 domain
DMR_6_22727481	6	22727481	22727571	13	0.123288	0	5.61538	5.53846	0.00300596	-	0.123288	Hyper	ENSGALG00000008096	intron	SUFU	Suppressor of fused C-terminal||Suppressor of fused-like domain||Suppressor of fused, eukaryotic
DMR_3_105134619	3	105134619	105135564	24	0.191919	0.075	8.25	5	0.00515935	2.55892	0.116919	Hyper	ENSGALG00000016617	intron	NCOA1	Domain of unknown function DUF1518||Myc-type, basic helix-loop-helix (bHLH) domain||PAS domain||Nuclear receptor coactivator||PAS fold||Nuclear receptor coactivator, interlocking||Steroid receptor coactivator||Nuclear receptor coactivator, Ncoa-type, interlocking
DMR_8_5604909	8	5604909	5604990	22	0.198276	0.0526316	5.27273	5.18182	0.00117003	3.76724	0.145644	Hyper	ENSGALG00000003671	intron	RGSL1	RGS domain
DMR_2_23752145	2	23752145	23752174	11	0.25	0.115044	5.81818	10.2727	0.033016	2.17308	0.134956	Hyper	ENSGALG00000009653	intron	CASD1	Cas1p 10 TM acyl transferase domain
DMR_1_57487687	1	57487687	57487785	13	0.105882	0	6.53846	5	0.00534918	-	0.105882	Hyper	ENSGALG00000012875	intron	WEE2	Serine/threonine/dual specificity protein kinase, catalytic domain||Protein kinase domain||Protein kinase-like domain||Wee1-like protein kinase||Tyrosine-protein kinase, catalytic domain||Serine-threonine/tyrosine-protein kinase catalytic domain
DMR_2_6069016	2	6069016	6069664	26	0.121053	0.0197368	7.30769	5.84615	0.000327107	6.13333	0.101316	Hyper	ENSGALG00000023460	intron
DMR_26_1943239	26	1943239	1943870	53	0.181572	0.0721003	6.96226	6.01887	2.19e-05	2.51832	0.109472	Hyper	ENSGALG00000000653	exon,intron,utr3	CNTN2	Immunoglobulin subtype||Immunoglobulin-like domain||Immunoglobulin subtype 2||Fibronectin type III||Immunoglobulin I-set||Immunoglobulin||Immunoglobulin V-set domain
DMR_10_12493610	10	12493610	12494602	33	0.124113	0.00934579	8.54545	6.48485	1.7e-07	13.2801	0.114768	Hyper	ENSGALG00000006689	exon,intron	ABHD2	Alpha/beta hydrolase fold-1||AB-hydrolase YheT, putative||Alpha/Beta hydrolase fold
DMR_3_104023989	3	104023989	104024400	14	0.126214	0.0253165	7.35714	5.64286	0.0146771	4.98544	0.100897	Hyper	ENSGALG00000016509	exon,intron	IFT172	WD40-repeat-containing domain||WD40 repeat
DMR_17_1531210	17	1531210	1531418	16	0.0804598	0.2125	5.4375	5	0.0256849	0.378634	-0.13204	Hypo	ENSGALG00000008819	exon,intron,utr3	LRSAM1	Sterile alpha motif/pointed domain||Sterile alpha motif, type 1||Zinc finger, RING-type||Leucine-rich repeat, typical subtype||Sterile alpha motif, type 2||Sterile alpha motif domain
DMR_6_7735251	6	7735251	7735394	38	0.0224719	0.125506	7.02632	6.5	4.41e-06	0.17905	-0.103034	Hypo	ENSGALG00000002991	intron	ARID5B	ARID DNA-binding domain
DMR_15_8402165	15	8402165	8402197	11	0.309091	0.151515	5	9	0.0242749	2.04	0.157576	Hyper	ENSGALG00000006565	intron	GGT1	Gamma-glutamyltranspeptidase||Nucleophile aminohydrolases, N-terminal
DMR_1_59550874	1	59550874	59551890	31	0.124352	0	6.22581	5.29032	2.92e-07	-	0.124352	Hyper	ENSGALG00000027056	exon,intron,utr5,promoter	METTL20	Nicotinamide N-methyltransferase-like||Ribosomal L11 methyltransferase, PrmA||S-adenosyl-L-methionine-dependent methyltransferase
DMR_1_51848788	1	51848788	51848840	15	0.103448	0	5.8	6.8	0.000733914	-	0.103448	Hyper	ENSGALG00000012541	promoter	MB	Globin-like||Myoglobin||Globin
DMR_26_3513030	26	3513030	3513097	22	0.189655	0.0596026	5.27273	6.86364	0.00166358	3.18199	0.130053	Hyper	ENSGALG00000026585	exon,utr5	-	Chemokine-like protein, FAM19A2
DMR_19_8974173	19	8974173	8975229	28	0.102151	0	6.64286	5.10714	1.48e-05	-	0.102151	Hyper	ENSGALG00000005575	exon,intron	AKAP1	K Homology domain||K Homology domain, type 1||Tudor domain
DMR_2_55557152	2	55557152	55558128	57	0.153527	0.0394218	8.45614	13.3509	3.4e-12	3.89447	0.114105	Hyper	ENSGALG00000012497	intron	SLC12A7	Amino acid permease/ SLC12A domain||K/Cl co-transporter||Na/K/Cl co-transporter superfamily
DMR_7_25776247	7	25776247	25777233	23	0.153333	0.0487805	6.52174	5.34783	0.00546343	3.14333	0.104553	Hyper	ENSGALG00000026460	promoter	ARHGEF1	Dbl homology (DH) domain
DMR_5_54185308	5	54185308	54185570	37	0.151111	0.0357143	6.08108	5.2973	5.21e-05	4.23111	0.115397	Hyper	ENSGALG00000011910	intron	MNAT1	Cdk-activating kinase assembly factor MAT1, centre||Cdk-activating kinase assembly factor MAT1/Tfb3||Ubiquitin interacting motif
DMR_26_229263	26	229263	229318	18	0.189655	0.0552147	9.66667	9.05556	0.000214674	3.43487	0.13444	Hyper	ENSGALG00000000742	promoter	PIM1	Serine/threonine/dual specificity protein kinase, catalytic domain||Protein kinase-like domain||Lipopolysaccharide kinase||Protein kinase domain||Tyrosine-protein kinase, catalytic domain||Serine-threonine/tyrosine-protein kinase catalytic domain
DMR_13_9356967	13	9356967	9357038	17	0.210526	0.0686275	5.58824	6	0.00620118	3.06767	0.141899	Hyper	ENSGALG00000003270	exon	D1A	GPCR, rhodopsin-like, 7TM||G protein-coupled receptor, rhodopsin-like||Dopamine receptor family||Dopamine D1 receptor||Adrenoceptor family||7TM GPCR, olfactory receptor/chemoreceptor Srsx||7TM GPCR, serpentine receptor class x (Srx)
DMR_1_69888973	1	69888973	69889055	15	0.22619	0.0340909	5.6	5.86667	0.000157165	6.63492	0.1921	Hyper	ENSGALG00000014213	intron	PRR5	HbrB-like
DMR_Z_81110610	Z	81110610	81111226	22	0.0853659	0.192308	7.45455	7.09091	0.00586276	0.443902	-0.106942	Hypo	ENSGALG00000018874	intron	SNX24	Phox homologous domain
DMR_13_735122	13	735122	735234	21	0	0.148148	8.33333	5.14286	9.69e-08	0	-0.148148	Hypo	ENSGALG00000000917	intron	NRG2	Epidermal growth factor-like domain||Immunoglobulin||Immunoglobulin I-set||Immunoglobulin subtype 2||Immunoglobulin-like domain||Immunoglobulin subtype||Neuregulin 1-related, C-terminal||Immunoglobulin V-set domain
DMR_21_6119354	21	6119354	6119481	14	0.142857	0	5	5.71429	0.000339193	-	0.142857	Hyper	ENSGALG00000021567	intron	-	Galactose-binding domain-like||Sterile alpha motif/pointed domain||Protein kinase domain||Insulin-like growth factor binding protein, N-terminal||Sterile alpha motif, type 1||Serine/threonine/dual specificity protein kinase, catalytic domain||Ephrin receptor type-A /type-B||Ephrin receptor ligand binding domain||Protein kinase-like domain||Fibronectin type III||Sterile alpha motif domain||Serine-…
DMR_21_6000036	21	6000036	6000314	62	0.0665281	0.194805	7.75806	9.93548	3.87e-10	0.341511	-0.128277	Hypo	ENSGALG00000004741	intron	EPHB2	Insulin-like growth factor binding protein, N-terminal||Protein kinase domain||Tyrosine-protein kinase ephrin type A/B receptor-like||Sterile alpha motif/pointed domain||Galactose-binding domain-like||Serine-threonine/tyrosine-protein kinase catalytic domain||Sterile alpha motif, type 2||Tyrosine-protein kinase, catalytic domain||Protein kinase-like domain||Sterile alpha motif domain||Fibronectin…
DMR_11_17801873	11	17801873	17802709	16	0.0581395	0.194175	5.375	6.4375	0.00863496	0.299419	-0.136035	Hypo	ENSGALG00000026534	exon	ZNF469	Zinc finger, C2H2||Zinc finger, C2H2-like
DMR_9_12610974	9	12610974	12611174	33	0.0180505	0.127962	8.39394	6.39394	1.12e-06	0.141062	-0.109912	Hypo	ENSGALG00000007179	intron	ATP13A5	Cation-transporting P-type ATPase, N-terminal||HAD-like domain||P-type ATPase, A domain||P-type ATPase, cytoplasmic domain N||P-type ATPase, subfamily V||P-type ATPase
DMR_3_15204538	3	15204538	15204998	42	0.111969	0	6.16667	5.61905	3.33e-09	-	0.111969	Hyper	ENSGALG00000008632	exon,intron	ACSS1	Acetate-CoA ligase||AMP-dependent synthetase/ligase
DMR_19_9484054	19	9484054	9484958	23	0.141732	0.0333333	5.52174	5.21739	0.00312546	4.25197	0.108399	Hyper	ENSGALG00000005854	exon,intron	CLUH	GSKIP domain||Ubiquitin-related domain
DMR_11_1897547	11	1897547	1898234	34	0.136585	0.0314136	6.02941	5.61765	0.000224224	4.34797	0.105172	Hyper	ENSGALG00000002798	exon,intron	WDR59	WD40 repeat||WD40-repeat-containing domain||RWD domain||Ubiquitin-conjugating enzyme/RWD-like
DMR_15_12211411	15	12211411	12211555	18	0.123711	0.25	5.38889	5.55556	0.0284882	0.494845	-0.126289	Hypo	ENSGALG00000008250	exon,intron	TBX3	Transcription factor, T-box, region of unknown function||Transcription factor, Brachyury||Transcription factor, T-box||p53-like transcription factor, DNA-binding
DMR_4_45863785	4	45863785	45863862	27	0.124324	0.0125	6.85185	5.92593	3.38e-05	9.94595	0.111824	Hyper	ENSGALG00000011203	promoter	HPSE	Glycoside hydrolase superfamily||Glycoside hydrolase, family 79
DMR_21_2921661	21	2921661	2921802	32	0.102894	0	9.71875	8.21875	1.62e-09	-	0.102894	Hyper	ENSGALG00000002228	intron	SAMD11	Sterile alpha motif domain||Sterile alpha motif, type 2||Sterile alpha motif/pointed domain||Sterile alpha motif, type 1
DMR_Z_43127007	Z	43127007	43127195	17	0.117647	0	5	5.82353	0.000327418	-	0.117647	Hyper	ENSGALG00000026598	promoter	NXNL2	Thioredoxin-like fold
DMR_19_5592997	19	5592997	5593064	21	0.147826	0.0380952	5.47619	5	0.00578909	3.88043	0.109731	Hyper	ENSGALG00000003108	intron	SMG6	PIN domain||PIN domain-like||Telomerase activating protein Est1
DMR_24_2606353	24	2606353	2606595	44	0.118519	0.00258398	6.13636	8.79545	2.9e-12	45.8667	0.115935	Hyper	ENSGALG00000001611	intron	B3GAT1	Nucleotide-diphospho-sugar transferases||Glycosyl transferase, family 43
DMR_5_16331128	5	16331128	16331323	28	0.113772	0.235849	5.96429	7.57143	0.00298701	0.482395	-0.122077	Hypo	ENSGALG00000007520	promoter	SSRP1	Domain of unknown function DUF1747||SSRP1 domain||Structure-specific recognition protein||High mobility group box domain
DMR_5_16331128	5	16331128	16331323	28	0.113772	0.235849	5.96429	7.57143	0.00298701	0.482395	-0.122077	Hypo	ENSGALG00000007501	intron	P2RX3	P2X3 purinoceptor||P2X purinoreceptor
DMR_5_7580738	5	7580738	7580874	26	0.0437158	0.15444	7.03846	9.96154	0.000159688	0.28306	-0.110724	Hypo	ENSGALG00000005551	intron	DKK3	Prokineticin domain||Dickkopf, N-terminal cysteine-rich
DMR_Z_64836195	Z	64836195	64836348	21	0.136986	0.0347826	6.95238	5.47619	0.00459395	3.93836	0.102204	Hyper	ENSGALG00000015551	intron	GRIN3A	Ionotropic glutamate receptor||Ionotropic glutamate receptor, metazoa||Ionotropic glutamate receptor, L-glutamate and glycine-binding domain||Periplasmic binding protein-like I
DMR_6_11451413	6	11451413	11452394	41	0.142292	0.0366197	6.17073	8.65854	3.19e-06	3.88568	0.105673	Hyper	ENSGALG00000004653	intron	CDH23	Cadherin||Cadherin-like
DMR_1_56904131	1	56904131	56904421	22	0.00840336	0.120968	5.40909	5.63636	0.000361977	0.0694678	-0.112564	Hypo	ENSGALG00000012849	intron	SLC37A3	Major facilitator superfamily domain||Major facilitator superfamily
DMR_22_449902	22	449902	450127	39	0.141732	0.0395683	6.51282	7.12821	4.61e-05	3.58196	0.102164	Hyper	ENSGALG00000000221	intron	PROM2	Prominin
DMR_4_51065807	4	51065807	51065955	23	0.146154	0	5.65217	5.17391	2.56e-06	-	0.146154	Hyper	ENSGALG00000011762	exon,utr5,promoter	UBA6	Ubiquitin-activating enzyme e1, C-terminal||Ubiquitin-activating enzyme, E1||Ubiquitin/SUMO-activating enzyme E1||Ubiquitin-activating enzyme repeat||UBA/THIF-type NAD/FAD binding fold||Molybdenum cofactor biosynthesis, MoeB||Ubiquitin-activating enzyme
DMR_3_104501429	3	104501429	104501542	15	0.131148	0.0266667	8.13333	5	0.0194576	4.91803	0.104481	Hyper	ENSGALG00000016531	intron	ASXL2	Zinc finger, FYVE/PHD-type||EF-hand domain, type 1||-
DMR_18_9435426	18	9435426	9436179	57	0.12234	0.0020202	6.59649	8.68421	8.97e-17	60.5585	0.12032	Hyper	ENSGALG00000004583	intron	NPLOC4	NPL4, zinc-binding putative||Nuclear pore localisation protein NPL4||Zinc finger, RanBP2-type||Ubiquitin-related domain||Polyubiquitin-tagged protein recognition complex, Npl4 component||Gamma-crystallin-related||Nuclear pore localisation protein Npl4, ubiquitin-like domain
DMR_20_8837344	20	8837344	8838337	10	0.307692	0.142857	6.5	7.7	0.024429	2.15385	0.164835	Hyper	ENSGALG00000005718	exon,promoter	BHLHE23	Myc-type, basic helix-loop-helix (bHLH) domain
DMR_2_62871425	2	62871425	62871598	14	0.153846	0	5.57143	5.14286	0.000340993	-	0.153846	Hyper	ENSGALG00000012739	intron	HIVEP1	Zinc finger, C2H2||Zinc finger, C2H2-like
DMR_18_4552156	18	4552156	4552403	48	0.145985	0.0367647	5.70833	5.66667	9.84e-06	3.9708	0.109221	Hyper	ENSGALG00000008462	exon,intron	CDK3	Protein kinase-like domain||Protein kinase domain||Tyrosine-protein kinase, catalytic domain||Serine-threonine/tyrosine-protein kinase catalytic domain||Serine/threonine/dual specificity protein kinase, catalytic domain
DMR_13_15564861	13	15564861	15565901	26	0.115183	0.0148148	7.34615	5.19231	0.000386197	7.77487	0.100368	Hyper	ENSGALG00000006514	intron	FSTL4	Immunoglobulin-like domain||Immunoglobulin subtype||Immunoglobulin||Immunoglobulin I-set||Immunoglobulin subtype 2||Kazal domain||Immunoglobulin V-set domain||EF-hand domain
DMR_26_45128	26	45128	45226	12	0.111111	0	6.75	5	0.010324	-	0.111111	Hyper	ENSGALG00000000953	promoter	TEAD3	Transcriptional enhancer factor||TEA/ATTS||Homeodomain-like
DMR_15_5436460	15	5436460	5437311	47	0.188498	0.083558	6.65957	7.89362	6.18e-05	2.2559	0.10494	Hyper	ENSGALG00000004011	exon,intron	CAMKK2	Tyrosine-protein kinase, catalytic domain||Serine-threonine/tyrosine-protein kinase catalytic domain||Protein kinase-like domain||Protein kinase domain||Serine/threonine/dual specificity protein kinase, catalytic domain
DMR_28_883414	28	883414	883600	35	0.143478	0.0357143	6.57143	6.4	5.7e-05	4.01739	0.107764	Hyper	ENSGALG00000000621	exon,intron	KANK3	Ankyrin repeat-containing domain||Kank N-terminal motif||Ankyrin repeat
DMR_28_883414	28	883414	883600	35	0.143478	0.0357143	6.57143	6.4	5.7e-05	4.01739	0.107764	Hyper	ENSGALG00000026845	promoter	ANKRD47	ankyrin repeat domain 47
DMR_20_9202376	20	9202376	9202490	22	0.15748	0.0070922	5.77273	6.40909	2.37e-06	22.2047	0.150388	Hyper	ENSGALG00000005797	intron	COL20A1	Collagen triple helix repeat||von Willebrand factor, type A||Concanavalin A-like lectin/glucanase domain||Laminin G domain||Fibronectin type III
DMR_17_2652206	17	2652206	2652263	10	0.22	0.0508475	5	5.9	0.010351	4.32667	0.169153	Hyper	ENSGALG00000007113	intron	TNC	Fibronectin type III||EGF-like domain, extracellular||Epidermal growth factor-like domain||Fibrinogen, alpha/beta/gamma chain, C-terminal globular domain
DMR_Z_61987216	Z	61987216	61987369	28	0.133333	0.0233918	7.5	6.10714	6.73e-05	5.7	0.109942	Hyper	ENSGALG00000015630	intron	EDIL3	Galactose-binding domain-like||Coagulation factor 5/8 C-terminal type domain||EGF-like domain, extracellular||Epidermal growth factor-like domain||EGF-like calcium-binding domain
DMR_4_586459	4	586459	586586	27	0.152941	0.0383944	6.2963	21.2222	1.06e-06	3.98342	0.114547	Hyper	ENSGALG00000004543	intron	-	Low-density lipoprotein (LDL) receptor class A repeat||Glycoprotein hormone receptor family||GPCR, rhodopsin-like, 7TM||Relaxin receptor||G protein-coupled receptor, rhodopsin-like||Leucine-rich repeat, typical subtype||Leucine-rich repeat
DMR_9_22417966	9	22417966	22418009	13	0.164557	0	6.07692	5	0.000266456	-	0.164557	Hyper	ENSGALG00000010284	promoter	GMPS	Class I glutamine amidotransferase-like||Glutamine amidotransferase||GMP synthase, C-terminal||tRNA-specific 2-thiouridylase||Peptidase C26||GMP synthase, N-terminal||Asparagine synthase||NAD/GMP synthase||Queuosine biosynthesis protein QueC
DMR_9_22417966	9	22417966	22418009	13	0.164557	0	6.07692	5	0.000266456	-	0.164557	Hyper	ENSGALG00000010302	promoter	SLC33A1	Major facilitator superfamily domain||AmpG-like permease/Acetyl-coenzyme A transporter 1
DMR_2_34528674	2	34528674	34528972	42	0.133094	0.015873	6.61905	6	1.23e-07	8.38489	0.117221	Hyper	ENSGALG00000011211	promoter	HACL1	Thiamine pyrophosphate enzyme, N-terminal TPP-binding domain||Thiamin diphosphate-binding fold||Thiamine pyrophosphate enzyme, central domain||DHS-like NAD/FAD-binding domain||Thiamine pyrophosphate enzyme, C-terminal TPP-binding
DMR_2_34528674	2	34528674	34528972	42	0.133094	0.015873	6.61905	6	1.23e-07	8.38489	0.117221	Hyper	ENSGALG00000011216	intron	BTD	Biotinidase, eukaryotic||Carbon-nitrogen hydrolase
DMR_9_15282197	9	15282197	15282290	20	0.114504	0	6.55	7	1.19e-05	-	0.114504	Hyper	ENSGALG00000008414	intron	DVL3	Dishevelled-3||DEP domain||Dishevelled protein domain||Dishevelled family||Dishevelled C-terminal||PDZ domain
DMR_13_13124032	13	13124032	13124323	54	0.122841	0.0202429	9.64815	9.14815	5.87e-11	6.06833	0.102598	Hyper	ENSGALG00000006000	intron	ADAMTS2	Peptidase M12B, ADAM-TS||Peptidase M12B, ADAM-TS2||PLAC||Peptidase M12B, ADAM/reprolysin||ADAM-TS Spacer 1||Thrombospondin, type 1 repeat||Peptidase M12B, propeptide
DMR_Z_81227773	Z	81227773	81228427	27	0.120805	0.0187793	5.51852	7.88889	7.91e-05	6.43289	0.102026	Hyper	ENSGALG00000005351	intron	PRDM6	SET domain||Zinc finger, C2H2||Zinc finger, C2H2-like
DMR_10_2170602	10	2170602	2171876	51	0.174515	0.0574324	7.07843	5.80392	3.67e-06	3.03862	0.117083	Hyper	ENSGALG00000001644	exon,intron	SIN3A	Paired amphipathic helix||Histone deacetylase interacting
DMR_4_89093449	4	89093449	89093600	17	0.202247	0.0666667	5.23529	7.05882	0.00512542	3.03371	0.135581	Hyper	ENSGALG00000016038	intron	ADAM33	Peptidase M12B, propeptide||Epidermal growth factor-like domain||ADAM, cysteine-rich||Blood coagulation inhibitor, Disintegrin||Peptidase M12B, ADAM/reprolysin
DMR_18_6648087	18	6648087	6648164	23	0.105882	0	7.3913	5.73913	2.59e-05	-	0.105882	Hyper	ENSGALG00000003397	exon,utr3	RHOT1	Small GTPase superfamily, Rho type||EF-hand domain||Small GTPase superfamily, ARF/SAR type||EF hand associated, type-1||Small GTPase superfamily||P-loop containing nucleoside triphosphate hydrolase||Small GTPase superfamily, Ras type||Small GTPase superfamily, Rab type||Small GTPase superfamily, mitochondrial Rho||EF hand associated, type-2||Small GTP-binding protein domain||Mitochondrial Rho-like
DMR_1_145414813	1	145414813	145414846	10	0.153846	0	5.2	5.9	0.0017044	-	0.153846	Hyper	ENSGALG00000016896	intron	ABCC4	P-loop containing nucleoside triphosphate hydrolase||ABC transporter-like||ABC transporter type 1, transmembrane domain||Cystic fibrosis transmembrane conductance regulator||AAA+ ATPase domain
DMR_2_2011527	2	2011527	2012173	35	0.102804	0	6.11429	5.42857	5.28e-07	-	0.102804	Hyper	ENSGALG00000005292	promoter	KLHL40	BTB/Kelch-associated||BTB/POZ||Kelch repeat type 1||BTB/POZ fold||BTB/POZ-like||Kelch-like protein, gigaxonin type
DMR_1_79531959	1	79531959	79532937	70	0.168605	0.0632411	7.37143	7.22857	1.54e-07	2.66606	0.105364	Hyper	ENSGALG00000014977	exon,intron	GSK3B	Serine-threonine/tyrosine-protein kinase catalytic domain||Tyrosine-protein kinase, catalytic domain||Protein kinase domain||Protein kinase-like domain||Serine/threonine/dual specificity protein kinase, catalytic domain
DMR_3_37057135	3	37057135	37058104	42	0.137778	0.037594	5.35714	6.33333	6.51e-05	3.66489	0.100184	Hyper	ENSGALG00000000258	exon,intron	HEATR1	BP28, C-terminal domain||Armadillo-type fold||U3 small nucleolar RNA-associated protein 10
DMR_13_10074612	13	10074612	10075596	14	0.125	0.0217391	5.71429	6.57143	0.013309	5.75	0.103261	Hyper	ENSGALG00000003699	intron	EBF1	Immunoglobulin E-set||IPT domain||Myc-type, basic helix-loop-helix (bHLH) domain
DMR_15_9505317	15	9505317	9505404	15	0.144737	0.0337079	5.06667	5.93333	0.0124888	4.29386	0.111029	Hyper	ENSGALG00000007319	intron	CCDC64	-
DMR_4_46291980	4	46291980	46292978	63	0.134396	0.0276753	6.96825	8.60317	2.46e-10	4.85619	0.106721	Hyper	ENSGALG00000011256	exon,intron,utr5,promoter	WDFY3	Concanavalin A-like lectin/glucanase domain||Armadillo-type fold||Cyclin-like||WD40-repeat-containing domain||BEACH domain||Zinc finger, FYVE/PHD-type||Zinc finger, FYVE-related||FYVE zinc finger||WD40 repeat
DMR_13_8785536	13	8785536	8785891	76	0.172775	0.0606061	7.53947	6.94737	7.52e-09	2.85079	0.112169	Hyper	ENSGALG00000014074	intron	CPEB4	RNA recognition motif domain
DMR_4_17384709	4	17384709	17385623	18	0.116438	0	8.11111	5	0.000345083	-	0.116438	Hyper	ENSGALG00000009063	exon,intron	-	Nuclear translocator||PAC motif||Myc-type, basic helix-loop-helix (bHLH) domain||PAS fold||PAS domain||PAS fold-3
DMR_12_16064048	12	16064048	16064138	19	0.198198	0.025	5.84211	8.42105	2.58e-06	7.92793	0.173198	Hyper	ENSGALG00000007769	intron	FOXP1	Transcription factor, fork head
DMR_6_11016124	6	11016124	11016481	29	0.13253	0.0274725	5.72414	6.27586	0.000235021	4.8241	0.105058	Hyper	ENSGALG00000004396	intron	DNAJB12	Domain of unknown function DUF1977, DnaJ-like||DnaJ domain
DMR_4_90161410	4	90161410	90161633	27	0.229167	0.0935673	5.33333	6.33333	0.00103529	2.44922	0.135599	Hyper	ENSGALG00000016105	intron	DYSF	FerIin domain||C2 domain||Peroxin/Ferlin domain||Ferlin B-domain||Ferlin A-domain||Major facilitator superfamily domain
DMR_Z_806646	Z	806646	806854	25	0.213793	0.0798122	5.8	8.52	0.000417656	2.6787	0.133981	Hyper	ENSGALG00000002872	promoter	MALT1	Peptidase C14, caspase domain||Death-like domain||Immunoglobulin||Immunoglobulin I-set||Immunoglobulin subtype 2||Immunoglobulin-like domain||Peptidase C14, ICE, catalytic subunit p20||Immunoglobulin subtype
DMR_AADN03025626.1_1369	AADN03025626.1	1369	1457	23	0.315068	0.113043	6.34783	5	9.49e-05	2.78714	0.202025	Hyper	ENSGALG00000028848	exon,utr5	-	Zinc finger, RING-type||Zinc finger, PHD-type
DMR_19_6795539	19	6795539	6795614	16	0.154545	0.0322581	6.875	5.8125	0.00388651	4.79091	0.122287	Hyper	ENSGALG00000004691	intron	NLE1	WD40-like Beta Propeller||G-protein, beta subunit||WD40-repeat-containing domain||WD40 repeat||NLE||G-protein beta WD-40 repeat
DMR_1_78711475	1	78711475	78711674	47	0.157895	0.037518	5.65957	14.7447	1.2e-09	4.2085	0.120377	Hyper	ENSGALG00000014812	exon,intron	SIDT1	-
DMR_17_7106775	17	7106775	7106900	20	0.11413	0.248322	9.2	7.45	0.00208373	0.459606	-0.134192	Hypo	ENSGALG00000002699	intron	VAV2	Variant SH3 domain||Calmodulin-regulated spectrin-associated protein, CH domain||Pleckstrin homology domain||Calponin homology domain||SH3 domain||Protein kinase C-like, phorbol ester/diacylglycerol-binding domain||SH2 domain||Dbl homology (DH) domain
DMR_2_65696118	2	65696118	65696752	39	0.157895	0.0467626	5.84615	7.12821	3.13e-05	3.37652	0.111132	Hyper	ENSGALG00000012808	intron	-	Chromo domain subgroup||Chromo/chromo shadow domain||ClpP/crotonase-like domain||Crotonase superfamily||Chromo domain||Chromo domain-like
DMR_15_6096045	15	6096045	6097027	28	0.12931	0.0265487	8.28571	8.07143	3.78e-05	4.87069	0.102762	Hyper	ENSGALG00000004603	promoter	FAM109A	Pleckstrin homology domain
DMR_1_51770364	1	51770364	51770445	21	0.140496	0.027933	5.7619	8.52381	0.00041855	5.02975	0.112563	Hyper	ENSGALG00000012540	intron	RBFOX2	RNA binding protein Fox-1||RNA recognition motif domain||Fox-1 C-terminal domain
DMR_9_21816833	9	21816833	21817051	37	0.136585	0.0219298	5.54054	6.16216	5.64e-06	6.22829	0.114656	Hyper	ENSGALG00000009580	intron	IQCJ	-
